# Supplementary material for: Extended poly(A) tails are a shared feature of herpesvirus mRNAs
Source: bioRxiv. 2025 Dec 16:2025.12.15.694445. Preprint. [Version 1] doi: 10.64898/2025.12.15.694445 (PMC12724458; doi:10.64898/2025.12.15.694445)
Supplement: Supplement 4 [file media-4.xlsx]

## Sheet: Sheet1
transcript_id	method	incorporation_rate_ratio	confidence_interval_low	confidence_interval_high	p_value	total_reads_72h	total_polyAlength_72h	total_nonA_72h	total_reads_mock	total_polyAlength_mock	total_nonA_mock	adj.p_value	group	nonA
mRNA.UL145-1::TB40E-cloneBAC4:213957-214350	glmmTMB_nbinom2	1.92191899917929	1.745492248517	2.11617819703561	2.35774061063397e-40	6123	620235	422	668021	64471928	22824	3.72470469524452e-37	hcmv	C
ENST00000512805.6	glmmTMB_nbinom2	4.58748523456642	3.66245900389211	5.74614507766511	4.05299749210503e-40	515	46797	76	668021	64471928	22824	3.72470469524452e-37	human	C
mRNA.UL5-1::TB40E-cloneBAC4:46052-47565	glmmTMB_nbinom2	2.08738996477876	1.86055196177586	2.34188399710171	4.63616686639107e-36	3591	397853	294	668021	64471928	22824	2.84042490014226e-33	hcmv	C
RNA1.2-1::TB40E-cloneBAC4:39120-40144	glmmTMB_nbinom2	1.47134362858018	1.38496312415532	1.56311170716825	6.57587823206589e-36	18853	2111823	1100	668021	64471928	22824	3.02161604763428e-33	hcmv	C
mRNA.UL40-1::TB40E-cloneBAC4:86041-86707	glmmTMB_nbinom2	1.61717039027465	1.49873614806165	1.7449636312325	3.06887750158474e-35	11505	1194756	684	668021	64471928	22824	1.12811936958255e-32	hcmv	C
mRNA.UL4-1::TB40E-cloneBAC4:46052-47565	glmmTMB_nbinom2	2.04454246338197	1.81948786198538	2.29743433408274	2.80265487172117e-33	3561	395138	286	668021	64471928	22824	8.58546609037252e-31	hcmv	C
mRNA.US18-1::TB40E-cloneBAC4:10327-11152	glmmTMB_nbinom2	1.69961235477304	1.53811953870278	1.87806089436549	2.17770088468271e-25	6170	651501	392	668021	64471928	22824	5.71802032292403e-23	hcmv	C
ENST00000216281.13	glmmTMB_nbinom2	2.79394994070601	2.28161984343239	3.42132204610729	2.75739154190124e-23	756	95036	94	668021	64471928	22824	6.3351070675181e-21	human	C
mRNA.UL132-1::TB40E-cloneBAC4:210641-211454	glmmTMB_nbinom2	1.45485093858723	1.3442930000146	1.57450143196843	1.44347691596682e-20	10395	1227093	632	668021	64471928	22824	2.94790063505223e-18	hcmv	C
ENST00000371437.5	glmmTMB_nbinom2	4.05271554305053	2.92258648001382	5.61985193088477	4.87343906594473e-17	267	25092	36	668021	64471928	22824	8.95738100320641e-15	human	C
ENST00000409115.8	glmmTMB_nbinom2	2.74736883919116	2.16540889525378	3.48573221210213	8.67910047408135e-17	586	69915	68	668021	64471928	22824	1.45019878830559e-14	human	C
ENST00000527673.2	glmmTMB_nbinom2	2.93247294836599	2.26125186402052	3.80293665191658	4.96551514767983e-16	694	54906	57	668021	64471928	22824	7.60551403452961e-14	human	C
RNA5.0-1::TB40E-cloneBAC4:188496-194174	glmmTMB_nbinom2	1.66034891299815	1.46614656372864	1.88027485184241	1.36011998229765e-15	3385	427025	251	668021	64471928	22824	1.92300040574083e-13	hcmv	C
mRNA.UL21A-1::TB40E-cloneBAC4:59278-59650	glmmTMB_nbinom2	2.68179904335077	2.09429101615744	3.43411973476013	5.31509024721887e-15	648	66358	63	668021	64471928	22824	6.97795419599163e-13	hcmv	C
ENST00000332598.7	glmmTMB_nbinom2	3.31505063047697	2.44025704260695	4.50344389576498	1.75937632415517e-14	317	34936	41	668021	64471928	22824	2.1558224558648e-12	human	C
mRNA.X-1::TB40E-cloneBAC4:29567-30029	glmmTMB_nbinom2	2.0956885338464	1.72689665121241	2.54323872121231	6.77803390955764e-14	1338	138832	103	668021	64471928	22824	7.78626645360434e-12	hcmv	C
ENST00000262948.10	glmmTMB_nbinom2	4.17410953884196	2.84141454042126	6.13187206385883	3.29260147558591e-13	174	17595	26	668021	64471928	22824	3.55988324242759e-11	human	C
ENST00000257857.9	glmmTMB_nbinom2	2.35702301799703	1.86718689161067	2.97536231232616	5.45857536401228e-13	906	85089	71	668021	64471928	22824	5.57381195503031e-11	human	C
ENST00000224237.9	glmmTMB_nbinom2	2.75444920099893	2.08701185860759	3.63533650735723	8.26450348094139e-13	500	51276	50	668021	64471928	22824	7.99481968314225e-11	human	C
mRNA.US22-1::TB40E-cloneBAC4:13721-15572	glmmTMB_nbinom2	1.944249715897	1.62001635981071	2.33337579270326	9.14429408952952e-13	1490	168533	116	668021	64471928	22824	8.40360626827763e-11	hcmv	C
ENST00000280557.11	glmmTMB_nbinom2	5.63158433539738	3.50031241184634	9.06054614421239	1.05084430039426e-12	58	8527	17	668021	64471928	22824	9.19738963868883e-11	human	C
ENST00000531188.6	glmmTMB_nbinom2	2.93748622356756	2.17026020440094	3.97594044075974	3.01692694026464e-12	490	40388	42	668021	64471928	22824	2.52050532554837e-10	human	C
RNA2.7-1::TB40E-cloneBAC4:35218-38565	glmmTMB_nbinom2	1.96571468587215	1.6251781512783	2.37760655545004	3.3281720130685e-12	75624	11814720	8297	668021	64471928	22824	2.65964354783474e-10	hcmv	C
ENST00000272102.10	glmmTMB_nbinom2	2.62035640757762	1.98541156347417	3.45835988318622	1.01622016506479e-11	441	53900	50	668021	64471928	22824	7.78255276412117e-10	human	C
mRNA.UL69-1::TB40E-cloneBAC4:131656-134195	glmmTMB_nbinom2	1.81308332763797	1.52698517223262	2.15278524817136	1.11392723785276e-11	1600	204095	131	668021	64471928	22824	8.18959305269348e-10	hcmv	C
ENST00000352983.7	glmmTMB_nbinom2	2.56868053056915	1.95157367432133	3.38092266509976	1.70065995655431e-11	672	56084	51	668021	64471928	22824	1.20223576928724e-09	human	C
mRNA.UL148-1::TB40E-cloneBAC4:211530-212481	glmmTMB_nbinom2	1.48768659988904	1.32339253552574	1.67237713684864	2.87472573808122e-11	4484	539245	284	668021	64471928	22824	1.89126362655446e-09	hcmv	C
mRNA.UL22A::TB40E-cloneBAC4:59904-60392	glmmTMB_nbinom2	2.11631449159363	1.69690627369927	2.63938385799319	2.88114154208513e-11	62531	6318580	4836	668021	64471928	22824	1.89126362655446e-09	hcmv	C
ENST00000341369.11	glmmTMB_nbinom2	3.50697668379213	2.42087480575105	5.08034757990968	3.234711107424e-11	188	22553	28	668021	64471928	22824	2.05013759153286e-09	human	C
mRNA.UL26-1::TB40E-cloneBAC4:65029-65596	glmmTMB_nbinom2	2.14748337945243	1.71190700677039	2.69388748733765	3.89139605584807e-11	869	98653	75	668021	64471928	22824	2.38412865021625e-09	hcmv	C
ENST00000196551.8	glmmTMB_nbinom2	3.13100955540893	2.22536924466428	4.40521089233484	5.68283630551836e-11	333	29772	33	668021	64471928	22824	3.36937197727185e-09	human	C
ENST00000330720.7	glmmTMB_nbinom2	3.43195334090088	2.36908564690636	4.97166649483578	6.97891444107836e-11	200	23046	28	668021	64471928	22824	4.00851398209438e-09	human	C
ENST00000343262.9	glmmTMB_nbinom2	2.03136148122954	1.63751762825043	2.51992979876002	1.15666142525413e-10	1479	115417	83	668021	64471928	22824	6.4422536352033e-09	human	C
ENST00000278175.10	glmmTMB_nbinom2	3.02209428332464	2.14795787883533	4.2519706495621	2.17266837794226e-10	210	30845	33	668021	64471928	22824	1.17451896431114e-08	human	C
ENST00000270142.11	glmmTMB_nbinom2	2.87685496969054	2.06503960119143	4.00781394790595	4.19160059439727e-10	396	34366	35	668021	64471928	22824	2.20118911214348e-08	human	C
mRNA.UL100-1::TB40E-cloneBAC4:178924-180046	glmmTMB_nbinom2	1.68243806331259	1.42817757890457	1.98196490316991	4.86722693522857e-10	2089	241770	144	668021	64471928	22824	2.48498975193058e-08	hcmv	C
ENST00000544301.7	glmmTMB_nbinom2	2.5025646995308	1.87394177762363	3.34206225087721	5.12329890386104e-10	523	51922	46	668021	64471928	22824	2.54503334737746e-08	human	C
ENST00000000412.8	glmmTMB_nbinom2	5.53038243206507	3.21075667006404	9.52583237778771	7.06297273148154e-10	61	6640	13	668021	64471928	22824	3.39713761721027e-08	human	C
ENST00000588454.6	glmmTMB_nbinom2	2.58986644154676	1.91343333315026	3.50543082366348	7.20828982977153e-10	398	45809	42	668021	64471928	22824	3.39713761721027e-08	human	C
mRNA.US31-1::TB40E-cloneBAC4:26660-27925	glmmTMB_nbinom2	1.89966679025852	1.5479426182636	2.33130987636945	8.12854939672856e-10	1258	136801	92	668021	64471928	22824	3.73506844779677e-08	hcmv	C
ENST00000380636.1	glmmTMB_nbinom2	2.89825312003479	2.05993765693904	4.07773076019843	1.00620759462498e-09	320	32163	33	668021	64471928	22824	4.51075502175785e-08	human	C
ENST00000229270.8	glmmTMB_nbinom2	3.47236886687885	2.32693681441118	5.1816385700703	1.09261665478555e-09	189	19524	24	668021	64471928	22824	4.78149859879963e-08	human	C
mRNA.UL138-1::TB40E-cloneBAC4:219792-220302	glmmTMB_nbinom2	1.67867202056393	1.41999900972422	1.98446599844564	1.30447816322537e-09	2055	232216	138	668021	64471928	22824	5.57588573025172e-08	hcmv	C
ENST00000644393.1	glmmTMB_nbinom2	3.68628377250192	2.40301269705941	5.65485486948928	2.29005111527144e-09	212	16092	21	668021	64471928	22824	9.56616806788389e-08	human	C
mRNA.US28-1::TB40E-cloneBAC4:23107-24215	glmmTMB_nbinom2	2.02158260510874	1.60405143394458	2.54779625066525	2.47307451014701e-09	1108	100605	72	668021	64471928	22824	1.01011354436671e-07	hcmv	C
ENST00000271308.9	glmmTMB_nbinom2	3.74386040275895	2.41491492295148	5.80413437431395	3.60955948016615e-09	147	15090	20	668021	64471928	22824	1.44225441837943e-07	human	C
ENST00000583011.6	glmmTMB_nbinom2	5.81548733161967	3.22015862810063	10.5025549390954	5.29609876957314e-09	71	5343	11	668021	64471928	22824	2.07111266776073e-07	human	C
ENST00000249014.5	glmmTMB_nbinom2	4.47223608994951	2.6954041142193	7.42036993218734	6.70741025108679e-09	105	9470	15	668021	64471928	22824	2.56837917531198e-07	human	C
ENST00000202773.14	glmmTMB_nbinom2	2.20122529268972	1.68536395096272	2.8749830482663	6.98852775262408e-09	793	69296	54	668021	64471928	22824	2.62141102231083e-07	human	C
ENST00000262812.9	glmmTMB_nbinom2	2.92552172577734	2.03253852237979	4.21083156543294	7.59724195654178e-09	299	28001	29	668021	64471928	22824	2.79274614322476e-07	human	C
mRNA.UL52-1::TB40E-cloneBAC4:107558-111813	glmmTMB_nbinom2	1.7872592587195	1.46561147660887	2.17949689181578	9.68399802676765e-09	1422	154888	98	668021	64471928	22824	3.49003693592136e-07	hcmv	C
ENST00000322611.4	glmmTMB_nbinom2	5.55457780116542	3.07569217927167	10.0313466858396	1.30505263417961e-08	56	5594	11	668021	64471928	22824	4.61285911850409e-07	human	C
ENST00000361436.10	glmmTMB_nbinom2	2.40348753548081	1.76924178189597	3.26510056020783	2.02330464288636e-08	551	48186	41	668021	64471928	22824	6.95675602981456e-07	human	C
ENST00000368706.9	glmmTMB_nbinom2	3.50551347512058	2.26117320915668	5.43462335149245	2.05732966196388e-08	165	16116	20	668021	64471928	22824	6.95675602981456e-07	human	C
mRNA.UL16-1::TB40E-cloneBAC4:55212-56459	glmmTMB_nbinom2	1.70050852931683	1.4123771606894	2.04742000845426	2.08172786528727e-08	1972	186045	112	668021	64471928	22824	6.95675602981456e-07	hcmv	C
ENST00000556230.2	glmmTMB_nbinom2	2.44441664554446	1.78549036995373	3.34651636187187	2.44620975322613e-08	602	45068	39	668021	64471928	22824	8.02880986862433e-07	human	C
ENST00000468812.6	glmmTMB_nbinom2	2.0315542545834	1.58335773786766	2.60662046902561	2.49609035758921e-08	914	86207	62	668021	64471928	22824	8.04879662675257e-07	human	C
ENST00000340384.5	glmmTMB_nbinom2	2.86916159725884	1.96718110863061	4.18471295554248	4.40954678792223e-08	274	26582	27	668021	64471928	22824	1.3973701717588e-06	human	C
mRNA.UL150::TB40E-cloneBAC4:225539-226961	glmmTMB_nbinom2	1.84092785859289	1.47809691775205	2.29282352181449	5.06886887329613e-08	1114	122753	80	668021	64471928	22824	1.57908152357937e-06	hcmv	C
ENST00000245458.11	glmmTMB_nbinom2	2.50065579618848	1.79499928184592	3.48372251412846	6.01864237841053e-08	534	39536	35	668021	64471928	22824	1.84371078191976e-06	human	C
ENST00000311111.11	glmmTMB_nbinom2	2.14590567311059	1.62592590912939	2.83217773456477	6.9178600767814e-08	914	65817	50	668021	64471928	22824	2.08443062641381e-06	human	C
ENST00000521291.5	glmmTMB_nbinom2	3.98781397809428	2.40370854851913	6.61588541326336	8.53296703196301e-08	104	10625	15	668021	64471928	22824	2.52961183947549e-06	human	C
ENST00000307961.11	glmmTMB_nbinom2	1.93072791521111	1.51738338595355	2.45667002623261	8.67762533354945e-08	352	35114	24	668021	64471928	22824	2.53166275604189e-06	human	C
mRNA.UL86-1::TB40E-cloneBAC4:154870-162056	glmmTMB_nbinom2	1.58029838168852	1.33597433665889	1.8693046016235	9.28297093556802e-08	2113	244884	137	668021	64471928	22824	2.66595321555844e-06	hcmv	C
ENST00000317702.10	glmmTMB_nbinom2	3.63024068121797	2.25638027265826	5.84061452905899	1.07274936385832e-07	124	13228	17	668021	64471928	22824	3.03340512426398e-06	human	C
ENST00000449187.7	glmmTMB_nbinom2	4.35967632946522	2.53108006946032	7.50935457437029	1.1126850930556e-07	59	8423	13	668021	64471928	22824	3.09865939550939e-06	human	C
ENST00000322028.5	glmmTMB_nbinom2	2.26328634621278	1.67215094809225	3.06339872653088	1.23174060214489e-07	554	52419	42	668021	64471928	22824	3.37901377125716e-06	human	C
ENST00000245206.10	glmmTMB_nbinom2	3.91273652294081	2.35846165597064	6.49131057916401	1.27833501871659e-07	99	10829	15	668021	64471928	22824	3.45526435941336e-06	human	C
ENST00000343986.9	glmmTMB_nbinom2	1.93776844777911	1.51325698523469	2.48136740411339	1.57510246042157e-07	1249	91837	63	668021	64471928	22824	4.19570771341282e-06	human	C
ENST00000380394.9	glmmTMB_nbinom2	2.11500599274248	1.5980151195134	2.79925408384042	1.62517434545495e-07	733	65443	49	668021	64471928	22824	4.26724349563742e-06	human	C
ENST00000355857.8	glmmTMB_nbinom2	3.31189857898771	2.11210400154578	5.19324436177061	1.81191853355298e-07	181	16205	19	668021	64471928	22824	4.64890339692105e-06	human	C
mRNA.UL85-1::TB40E-cloneBAC4:154870-157852	glmmTMB_nbinom2	1.71458531137856	1.40017964357219	2.09958972299797	1.82111558530095e-07	1371	154863	94	668021	64471928	22824	4.64890339692105e-06	hcmv	C
ENST00000352861.9	glmmTMB_nbinom2	3.11634347425859	2.03147974958524	4.78055301882134	1.92500053698485e-07	192	19035	21	668021	64471928	22824	4.84678217394269e-06	human	C
ENST00000380635.5	glmmTMB_nbinom2	2.1906879125353	1.62979668548828	2.94460871890316	2.02648643595541e-07	533	56735	44	668021	64471928	22824	5.03335414768384e-06	human	C
ENST00000394667.8	glmmTMB_nbinom2	2.20151221818088	1.63226970656007	2.96927402825712	2.34217867372213e-07	685	55173	43	668021	64471928	22824	5.73989920306836e-06	human	C
ENST00000648437.1	glmmTMB_nbinom2	2.14126116867297	1.60339459044953	2.85955772819544	2.48489766662902e-07	789	60683	46	668021	64471928	22824	6.00952883061071e-06	human	C
mRNA.US33A-1::TB40E-cloneBAC4:28078-29247	glmmTMB_nbinom2	1.69899050359505	1.38744497701086	2.08049240087707	2.92320047121226e-07	1359	156285	94	668021	64471928	22824	6.95125634401763e-06	hcmv	C
ENST00000299166.9	glmmTMB_nbinom2	3.60270176832357	2.20675121867195	5.88170516080783	2.97631302893369e-07	137	12545	16	668021	64471928	22824	6.95125634401763e-06	human	C
mRNA.UL30A-1::TB40E-cloneBAC4:70076-70647	glmmTMB_nbinom2	1.41500866623138	1.23906815495568	1.6159317124743	2.98775435896296e-07	4340	439180	220	668021	64471928	22824	6.95125634401763e-06	hcmv	C
ENST00000677107.1	glmmTMB_nbinom2	2.77649447717053	1.87570784185063	4.10987330209835	3.33942602596211e-07	267	25435	25	668021	64471928	22824	7.67233129464794e-06	human	C
ENST00000267935.13	glmmTMB_nbinom2	4.64111037944489	2.56988329071951	8.38166683754747	3.58735985108201e-07	67	6695	11	668021	64471928	22824	8.14020667443053e-06	human	C
mRNA.UL25::TB40E-cloneBAC4:62873-64981	glmmTMB_nbinom2	1.47242334479261	1.26840449071071	1.70925798683942	3.68897746371143e-07	2908	333807	174	668021	64471928	22824	8.26870802231903e-06	hcmv	C
ENST00000312515.7	glmmTMB_nbinom2	4.30218669552783	2.442890625029	7.57660215055961	4.3441122349609e-07	82	7879	12	668021	64471928	22824	9.61985335886523e-06	human	C
ENST00000379638.9	glmmTMB_nbinom2	3.28585168574067	2.06984841776804	5.21623767615176	4.5313875507619e-07	149	15474	18	668021	64471928	22824	9.91510752178615e-06	human	C
ENST00000647841.1	glmmTMB_nbinom2	1.81240958232071	1.4380803559854	2.28417590186545	4.70686029093476e-07	1186	112216	72	668021	64471928	22824	1.01778931938095e-05	human	C
ENST00000360541.10	glmmTMB_nbinom2	3.51746309587918	2.1545402178873	5.74254614889677	4.9253558262481e-07	101	12849	16	668021	64471928	22824	1.05265162891209e-05	human	C
mRNA.UL97-1::TB40E-cloneBAC4:174099-178861	glmmTMB_nbinom2	1.5214867818484	1.29081641967857	1.79337820006646	5.64188903027081e-07	2392	265489	143	668021	64471928	22824	1.18741330365277e-05	hcmv	C
ENST00000378024.9	glmmTMB_nbinom2	4.00511133620373	2.32525418079403	6.89856487427534	5.68511266166725e-07	68	9169	13	668021	64471928	22824	1.18741330365277e-05	human	C
ENST00000308162.10	glmmTMB_nbinom2	2.3732498359244	1.68679077945117	3.33907136103019	7.0054612290061e-07	403	39278	33	668021	64471928	22824	1.44674581336104e-05	human	C
mRNA.TRS1-1::TB40E-cloneBAC4:30011-32379	glmmTMB_nbinom2	1.57975861365776	1.31834471286662	1.89300814352216	7.25331749474784e-07	1833	210994	118	668021	64471928	22824	1.48128861726073e-05	hcmv	C
ENST00000309311.7	glmmTMB_nbinom2	1.82201719109614	1.43606956663049	2.31168929541423	7.81569967829372e-07	935	105423	68	668021	64471928	22824	1.57859956139603e-05	human	C
ENST00000393099.4	glmmTMB_nbinom2	3.0974845935738	1.97537189636468	4.85701493733095	8.38959432478156e-07	204	17327	19	668021	64471928	22824	1.66836091220211e-05	human	C
ENST00000225655.6	glmmTMB_nbinom2	1.70774007620712	1.38014348561601	2.1130963543129	8.44165205847639e-07	1390	140597	85	668021	64471928	22824	1.66836091220211e-05	human	C
mRNA.UL76-1::TB40E-cloneBAC4:144069-148191	glmmTMB_nbinom2	2.0204713603816	1.52658863857721	2.67413526798354	8.7415163024627e-07	659	68505	49	668021	64471928	22824	1.7092454216943e-05	hcmv	C
ENST00000216554.8	glmmTMB_nbinom2	3.27339303625797	2.0345796227735	5.26649429193413	1.0213854308359e-06	114	14670	17	668021	64471928	22824	1.97611202302777e-05	human	C
ENST00000369713.10	glmmTMB_nbinom2	3.06786475680031	1.95647510389132	4.81058723788403	1.03863321752753e-06	204	17494	19	668021	64471928	22824	1.98854984772459e-05	human	C
ENST00000318158.11	glmmTMB_nbinom2	4.64137671910214	2.49697548129009	8.62738861876738	1.21566156239182e-06	65	6086	10	668021	64471928	22824	2.2928716670264e-05	human	C
ENST00000262225.8	glmmTMB_nbinom2	2.96063622419405	1.90970923289049	4.58989604335888	1.2225322272502e-06	145	19082	20	668021	64471928	22824	2.2928716670264e-05	human	C
ENST00000304863.6	glmmTMB_nbinom2	2.93662580159336	1.89422131518327	4.55267345450047	1.46796731187835e-06	179	19238	20	668021	64471928	22824	2.70698152264265e-05	human	C
ENST00000607357.2	glmmTMB_nbinom2	2.86100853146362	1.86503583349973	4.38885391373302	1.47278646498512e-06	218	20734	21	668021	64471928	22824	2.70698152264265e-05	human	C
ENST00000301522.3	glmmTMB_nbinom2	2.23030506591787	1.60836841197832	3.09273711794705	1.5165683429642e-06	428	45595	36	668021	64471928	22824	2.75985407363188e-05	human	C
ENST00000389266.8	glmmTMB_nbinom2	3.77950506458712	2.19425423452351	6.51002892394629	1.64672499093372e-06	85	9716	13	668021	64471928	22824	2.96733385621194e-05	human	C
mRNA.UL77-1::TB40E-cloneBAC4:144649-148191	glmmTMB_nbinom2	2.03387662363139	1.51813310808303	2.72482965961902	1.95757549474428e-06	612	62498	45	668021	64471928	22824	3.49322695081552e-05	hcmv	C
ENST00000304434.11	glmmTMB_nbinom2	3.73491465437651	2.16836669615906	6.4332234488687	2.03643615983148e-06	69	9832	13	668021	64471928	22824	3.56725843369436e-05	human	C
ENST00000247655.4	glmmTMB_nbinom2	2.06469550326934	1.53082942920458	2.78474364282091	2.03860727797575e-06	582	58829	43	668021	64471928	22824	3.56725843369436e-05	human	C
ENST00000381192.10	glmmTMB_nbinom2	2.63697279148203	1.76711041742939	3.9350260371007	2.05728723597172e-06	237	25709	24	668021	64471928	22824	3.56725843369436e-05	human	C
ENST00000248437.9	glmmTMB_nbinom2	4.75691794944302	2.47472147156255	9.14376370745499	2.90081882226216e-06	53	5344	9	668021	64471928	22824	4.98290186478304e-05	human	C
ENST00000649813.2	glmmTMB_nbinom2	2.34816677165171	1.64141300793763	3.35923205239929	2.97649608658617e-06	377	36088	30	668021	64471928	22824	5.06555537698646e-05	human	C
ENST00000264258.8	glmmTMB_nbinom2	1.98867623944874	1.4891376497844	2.65578751965649	3.19372134849321e-06	815	65339	46	668021	64471928	22824	5.38537599865186e-05	human	C
mRNA.US12-1::TB40E-cloneBAC4:4500-5346	glmmTMB_nbinom2	1.49815189705224	1.26256671298654	1.77769545446995	3.64073489192791e-06	2645	248884	132	668021	64471928	22824	6.08333702851227e-05	hcmv	C
mRNA.UL112::TB40E-cloneBAC4:194301-196648	glmmTMB_nbinom2	1.49213228759821	1.25749367011689	1.77055266090216	4.54465323700765e-06	2114	249888	132	668021	64471928	22824	7.52529067533339e-05	hcmv	C
ENST00000618619.4	glmmTMB_nbinom2	3.98311052292944	2.2055347304791	7.1933437359315	4.59041474744794e-06	86	7801	11	668021	64471928	22824	7.53319848732974e-05	human	C
ENST00000315717.10	glmmTMB_nbinom2	2.65472046771028	1.74765052676362	4.03258011470453	4.71167842768918e-06	245	23409	22	668021	64471928	22824	7.66377429211745e-05	human	C
ENST00000233143.6	glmmTMB_nbinom2	1.49692430253491	1.25905361781171	1.77973545829938	4.90076227749144e-06	2660	243427	129	668021	64471928	22824	7.90140444388532e-05	human	C
ENST00000217402.3	glmmTMB_nbinom2	3.54490351477365	2.05805219082365	6.10593889945299	5.07734911707559e-06	101	10359	13	668021	64471928	22824	8.11492841494342e-05	human	C
ENST00000493678.5	glmmTMB_nbinom2	3.53262673301393	2.05092459533681	6.08479300661722	5.38858960896813e-06	104	10395	13	668021	64471928	22824	8.53812732869261e-05	human	C
ENST00000262746.5	glmmTMB_nbinom2	3.36393710461692	1.99198041875444	5.68081530183627	5.68816102568305e-06	105	11756	14	668021	64471928	22824	8.93576065402174e-05	human	C
ENST00000530705.6	glmmTMB_nbinom2	1.73267557328675	1.36565281334926	2.19833665842328	6.01294298980981e-06	1258	110859	68	668021	64471928	22824	9.3659230637885e-05	human	C
ENST00000373715.11	glmmTMB_nbinom2	3.09671790584395	1.89682990751591	5.05562557316123	6.18912127415432e-06	125	14595	16	668021	64471928	22824	9.55933185033248e-05	human	C
ENST00000643754.2	glmmTMB_nbinom2	2.19567714361416	1.56057723270665	3.08924032591974	6.33909386556682e-06	503	42454	33	668021	64471928	22824	9.70937877075984e-05	human	C
mRNA.UL73-1::TB40E-cloneBAC4:139414-141510	glmmTMB_nbinom2	1.38317223331767	1.20132525781708	1.59254574443677	6.4679020117439e-06	3739	398233	195	668021	64471928	22824	9.80362319451444e-05	hcmv	C
ENST00000530022.5	glmmTMB_nbinom2	3.88596363617387	2.15410944234664	7.01018856554253	6.50730157633712e-06	108	7996	11	668021	64471928	22824	9.80362319451444e-05	human	C
ENST00000645674.2	glmmTMB_nbinom2	2.11555903414582	1.52561997027441	2.93362050455526	7.04341162587504e-06	566	48068	36	668021	64471928	22824	0.000105250329824051	human	C
ENST00000302182.8	glmmTMB_nbinom2	1.68007672986583	1.33930515332142	2.10755391423425	7.25998831376157e-06	1321	126099	75	668021	64471928	22824	0.000106690975801448	human	C
ENST00000225430.9	glmmTMB_nbinom2	1.9678065674895	1.46398051276973	2.64502338199077	7.26226041456311e-06	774	63161	44	668021	64471928	22824	0.000106690975801448	human	C
ENST00000391857.9	glmmTMB_nbinom2	1.91159707747925	1.44014720735349	2.53738185094454	7.31396243252583e-06	865	70929	48	668021	64471928	22824	0.000106690975801448	human	C
ENST00000330398.9	glmmTMB_nbinom2	2.15682820061069	1.54073208466177	3.01928410088945	7.51466173418108e-06	418	44529	34	668021	64471928	22824	0.000108755498168699	human	C
ENST00000615116.1	glmmTMB_nbinom2	4.86395058359656	2.43215396935322	9.72718650947938	7.69985577273282e-06	54	4646	8	668021	64471928	22824	0.000110565116486585	human	C
ENST00000591462.6	glmmTMB_nbinom2	4.1069265622947	2.20945164425644	7.6339510900489	7.95863782002127e-06	56	6878	10	668021	64471928	22824	0.000113395165218598	human	C
ENST00000429772.7	glmmTMB_nbinom2	3.28351633692831	1.94436155212867	5.54499728873555	8.70114642781814e-06	116	12044	14	668021	64471928	22824	0.000123020824110229	human	C
ENST00000536189.6	glmmTMB_nbinom2	3.81878403003159	2.11456783527672	6.89649734793961	8.86831391188049e-06	58	8137	11	668021	64471928	22824	0.000123558383380359	human	C
ENST00000367569.4	glmmTMB_nbinom2	2.4778441519763	1.66047321005799	3.69756741890989	8.87361621665254e-06	295	27360	24	668021	64471928	22824	0.000123558383380359	human	C
ENST00000372733.3	glmmTMB_nbinom2	3.59761396020623	2.04281259465651	6.33578735539713	9.25823278661092e-06	69	9422	12	668021	64471928	22824	0.000127944600464593	human	C
ENST00000368010.4	glmmTMB_nbinom2	3.24419092707681	1.92107494481546	5.47858624658627	1.07210211124138e-05	114	12190	14	668021	64471928	22824	0.000147054006004601	human	C
ENST00000270625.7	glmmTMB_nbinom2	1.87277319981853	1.41499442423719	2.47865249352433	1.14796278664909e-05	853	73908	49	668021	64471928	22824	0.000156293007545262	human	C
mRNA.UL73-2::TB40E-cloneBAC4:139494-141510	glmmTMB_nbinom2	1.57339013802991	1.2834864865616	1.92877490520502	1.28914357008108e-05	1572	166965	93	668021	64471928	22824	0.000174223961897723	hcmv	C
mRNA.UL144-1::TB40E-cloneBAC4:214590-215118	glmmTMB_nbinom2	1.72217470519948	1.34749747315759	2.2010324874888	1.40793946967573e-05	936	104974	64	668021	64471928	22824	0.000188889981406131	hcmv	C
ENST00000228825.12	glmmTMB_nbinom2	2.14960724161399	1.51977274026364	3.04046201828684	1.51837752067059e-05	414	42049	32	668021	64471928	22824	0.000202230281376271	human	C
ENST00000430157.6	glmmTMB_nbinom2	1.96116130532719	1.44363902799742	2.66420731978127	1.64089926648554e-05	666	59054	41	668021	64471928	22824	0.000216976464158303	human	C
ENST00000309268.11	glmmTMB_nbinom2	1.67416214122012	1.32404752487346	2.11685670071594	1.6712164310862e-05	1146	118108	70	668021	64471928	22824	0.000218267710269001	human	C
ENST00000525451.6	glmmTMB_nbinom2	2.09331256762555	1.49535906100308	2.93037145395681	1.6744149699635e-05	457	45880	34	668021	64471928	22824	0.000218267710269001	human	C
ENST00000284719.8	glmmTMB_nbinom2	3.88334055122083	2.08916594694337	7.21835135156205	1.7922998776978e-05	74	7274	10	668021	64471928	22824	0.000231989237690743	human	C
ENST00000262030.8	glmmTMB_nbinom2	2.04383656080977	1.47389871779406	2.83416210141951	1.82245817973556e-05	472	49755	36	668021	64471928	22824	0.000234243226178599	human	C
ENST00000353703.9	glmmTMB_nbinom2	3.14209025239581	1.86061099575191	5.30617693689969	1.8483507075348e-05	110	12586	14	668021	64471928	22824	0.000235921430586734	human	C
ENST00000354332.8	glmmTMB_nbinom2	2.39690053822651	1.60623117372113	3.57677791599631	1.86619359260698e-05	289	28284	24	668021	64471928	22824	0.000236556125738733	human	C
ENST00000336458.13	glmmTMB_nbinom2	3.09439703407267	1.84270570407191	5.19632244222112	1.94506927939606e-05	108	12780	14	668021	64471928	22824	0.000244865570926709	human	C
ENST00000358435.9	glmmTMB_nbinom2	2.33952512263289	1.58049892268265	3.46306961737136	2.16251607941957e-05	325	30185	25	668021	64471928	22824	0.000266126789502672	human	C
ENST00000642480.2	glmmTMB_nbinom2	3.11262773333093	1.84315953560546	5.25643668881776	2.16456117361898e-05	93	12705	14	668021	64471928	22824	0.000266126789502672	human	C
mRNA.UL115-1::TB40E-cloneBAC4:197406-198243	glmmTMB_nbinom2	1.64524092210249	1.30750910464012	2.0702094403432	2.16496326892663e-05	1136	125335	73	668021	64471928	22824	0.000266126789502672	hcmv	C
ENST00000532317.5	glmmTMB_nbinom2	3.83110859699899	2.06105128862051	7.12131384747021	2.17187260203486e-05	56	7373	10	668021	64471928	22824	0.000266126789502672	human	C
ENST00000295688.8	glmmTMB_nbinom2	2.5184511036706	1.64172609259434	3.86337038205732	2.32941038765753e-05	223	23554	21	668021	64471928	22824	0.000280674522302658	human	C
ENST00000261811.6	glmmTMB_nbinom2	2.98052940724953	1.79656152654431	4.94475441905226	2.3546043889123e-05	139	14216	15	668021	64471928	22824	0.000280674522302658	human	C
ENST00000438607.2	glmmTMB_nbinom2	3.09684502449902	1.83382313960651	5.22975683894042	2.3553736866945e-05	122	12770	14	668021	64471928	22824	0.000280674522302658	human	C
ENST00000255764.4	glmmTMB_nbinom2	2.87898863981425	1.76344301906221	4.70022308551105	2.35564384779754e-05	139	15698	16	668021	64471928	22824	0.000280674522302658	human	C
ENST00000219313.9	glmmTMB_nbinom2	3.57799812137699	1.98119820279555	6.46178183410072	2.36859327097629e-05	81	8684	11	668021	64471928	22824	0.000280674522302658	human	C
ENST00000521466.5	glmmTMB_nbinom2	4.09119496137564	2.12843502557133	7.86393571374938	2.38222119038164e-05	86	6214	9	668021	64471928	22824	0.000280674522302658	human	C
ENST00000682242.1	glmmTMB_nbinom2	3.79515150918677	2.0417194945888	7.0544337828265	2.47931019974904e-05	74	7443	10	668021	64471928	22824	0.000290253003002468	human	C
ENST00000379666.7	glmmTMB_nbinom2	4.4395641457576	2.21992705186884	8.87854841342818	2.4962430057901e-05	52	5090	8	668021	64471928	22824	0.000290385737002671	human	C
ENST00000228306.8	glmmTMB_nbinom2	3.08305963294845	1.82565637859352	5.20648727316312	2.53651597013053e-05	142	12827	14	668021	64471928	22824	0.000291756340656635	human	C
ENST00000371443.6	glmmTMB_nbinom2	3.08282043258663	1.82551483709462	5.20608303282774	2.53977227992718e-05	154	12828	14	668021	64471928	22824	0.000291756340656635	human	C
ENST00000260379.11	glmmTMB_nbinom2	1.46737344864943	1.22640227684706	1.75569213988815	2.79264048849457e-05	2709	231004	120	668021	64471928	22824	0.000318812001108883	human	C
ENST00000203630.10	glmmTMB_nbinom2	2.34986541273371	1.57471009015291	3.50659305004261	2.87336419194705e-05	215	28850	24	668021	64471928	22824	0.000326002678073992	human	C
ENST00000222247.10	glmmTMB_nbinom2	1.69176822883477	1.32114855499924	2.1663572421622	3.08017176790329e-05	1218	105191	63	668021	64471928	22824	0.000347322436159892	human	C
ENST00000479035.7	glmmTMB_nbinom2	2.0424748352245	1.45904323754647	2.85920481667184	3.16652709013517e-05	585	47022	34	668021	64471928	22824	0.000353320172883898	human	C
ENST00000262061.7	glmmTMB_nbinom2	3.32485449030816	1.88793605238631	5.85541939715039	3.17180786321236e-05	91	10195	12	668021	64471928	22824	0.000353320172883898	human	C
ENST00000355354.13	glmmTMB_nbinom2	3.50182208394587	1.93902436039318	6.32418971008925	3.24383384243211e-05	74	8873	11	668021	64471928	22824	0.000359166662794592	human	C
ENST00000392132.7	glmmTMB_nbinom2	3.98099435222026	2.07110192739644	7.65211785222582	3.41637170911998e-05	66	6386	9	668021	64471928	22824	0.000376005461159432	human	C
ENST00000396957.5	glmmTMB_nbinom2	2.58289775119399	1.64720175097422	4.0501175943853	3.55746920015874e-05	271	20779	19	668021	64471928	22824	0.000389204070826891	human	C
ENST00000007390.3	glmmTMB_nbinom2	4.30191139950275	2.15111460728891	8.60318721581076	3.68934079229675e-05	51	5253	8	668021	64471928	22824	0.000398686480276696	human	C
ENST00000259457.8	glmmTMB_nbinom2	2.41065485612105	1.58704820783841	3.66167631621918	3.69865064654102e-05	285	25779	22	668021	64471928	22824	0.000398686480276696	human	C
mRNA.US27-1::TB40E-cloneBAC4:21571-24215	glmmTMB_nbinom2	1.47299006962858	1.22540216141035	1.7706021855937	3.70921589376034e-05	2200	218617	114	668021	64471928	22824	0.000398686480276696	hcmv	C
ENST00000381401.11	glmmTMB_nbinom2	2.63775480576172	1.6615950890568	4.18739226008942	3.89815213945774e-05	201	19276	18	668021	64471928	22824	0.000416558350716472	human	C
ENST00000267884.11	glmmTMB_nbinom2	2.23729359882242	1.52297914563644	3.28663899415382	4.06516308146838e-05	335	32827	26	668021	64471928	22824	0.000431894204840398	human	C
ENST00000395422.4	glmmTMB_nbinom2	1.92784543338074	1.40816771954734	2.63930777805479	4.2083110007098e-05	621	57144	39	668021	64471928	22824	0.000443935457425682	human	C
ENST00000327892.13	glmmTMB_nbinom2	2.23306822668721	1.52010179743955	3.28043405608715	4.23804797565483e-05	297	32889	26	668021	64471928	22824	0.000443935457425682	human	C
ENST00000499869.7	glmmTMB_nbinom2	3.65000986212994	1.96363836740963	6.7846362215974	4.25095976642655e-05	75	7739	10	668021	64471928	22824	0.000443935457425682	human	C
ENST00000574322.6	glmmTMB_nbinom2	3.10366045612352	1.80189265510168	5.34588350733985	4.45598343120656e-05	110	11832	13	668021	64471928	22824	0.000462717375511732	human	C
mRNA.UL43-1::TB40E-cloneBAC4:87650-88922	glmmTMB_nbinom2	1.45260868356877	1.21406215617893	1.73802632496222	4.51801220146457e-05	2063	233352	120	668021	64471928	22824	0.000466522832937746	hcmv	C
mRNA.UL13-1::TB40E-cloneBAC4:52134-53647	glmmTMB_nbinom2	2.1325422991915	1.48160671807133	3.06946276793409	4.58815864462169e-05	359	38413	29	668021	64471928	22824	0.000471119306637691	hcmv	C
mRNA.UL75-1::TB40E-cloneBAC4:141643-143875	glmmTMB_nbinom2	1.4795612805344	1.22470784304516	1.78744799854758	4.87496220789793e-05	1830	206191	108	668021	64471928	22824	0.000497787807673133	hcmv	C
ENST00000368719.9	glmmTMB_nbinom2	1.61901194309079	1.28254914783219	2.04374208684403	5.04452610499294e-05	1404	123876	71	668021	64471928	22824	0.000512256297291548	human	C
ENST00000231061.9	glmmTMB_nbinom2	2.14572660970594	1.48120307974676	3.10838044192246	5.40256436045962e-05	326	36861	28	668021	64471928	22824	0.000545599631567296	human	C
ENST00000225969.9	glmmTMB_nbinom2	4.16322644581591	2.08176867595473	8.32583112587764	5.49623781692821e-05	61	5428	8	668021	64471928	22824	0.000552026508607325	human	C
ENST00000396062.4	glmmTMB_nbinom2	4.15327890841159	2.07679443558081	8.30593793758522	5.65672832636725e-05	53	5441	8	668021	64471928	22824	0.00056505797086212	human	C
ENST00000413699.7	glmmTMB_nbinom2	2.65424569756764	1.6497476776303	4.27036226120095	5.73848429821673e-05	185	18092	17	668021	64471928	22824	0.000570126169736343	human	C
mRNA.RNA4.9L::TB40E-cloneBAC4:126772-131672	glmmTMB_nbinom2	1.46707688569059	1.2170038599113	1.76853554818179	5.82750589433747e-05	28601	4038278	2127	668021	64471928	22824	0.000575857840526466	hcmv	C
ENST00000371269.9	glmmTMB_nbinom2	3.56223551834603	1.91636572434648	6.62165980478145	5.91275003098015e-05	67	7929	10	668021	64471928	22824	0.000581156928178691	human	C
ENST00000286371.8	glmmTMB_nbinom2	2.23208073672641	1.50791339676955	3.3040255666795	6.00855421918972e-05	297	31638	25	668021	64471928	22824	0.000587432056110143	human	C
ENST00000345046.12	glmmTMB_nbinom2	3.78145233111217	1.96729268980466	7.26855836275868	6.62016116517484e-05	65	6723	9	668021	64471928	22824	0.000643801916486315	human	C
ENST00000268220.12	glmmTMB_nbinom2	3.77414780183424	1.96349129734286	7.25452241594677	6.78400900149406e-05	65	6736	9	668021	64471928	22824	0.000656263607618215	human	C
ENST00000265643.4	glmmTMB_nbinom2	2.89759751604966	1.71583362198823	4.89328991891892	6.90712752974873e-05	127	13648	14	668021	64471928	22824	0.000664675413595715	human	C
ENST00000270586.8	glmmTMB_nbinom2	3.01194580575459	1.74863464083003	5.18794339593806	7.05867010834989e-05	134	12192	13	668021	64471928	22824	0.000675720607247245	human	C
ENST00000269389.8	glmmTMB_nbinom2	3.7601891289232	1.95622890925084	7.22769314900215	7.1086006445081e-05	71	6761	9	668021	64471928	22824	0.000676974506974398	human	C
mRNA.UL33-1::TB40E-cloneBAC4:76074-78874	glmmTMB_nbinom2	1.37847344641133	1.1764558032567	1.6151809844458	7.19191800974631e-05	2713	315574	154	668021	64471928	22824	0.000681378623809986	hcmv	C
ENST00000271638.3	glmmTMB_nbinom2	1.80282270617884	1.34566933787925	2.41528109352349	7.8277811613545e-05	707	70508	45	668021	64471928	22824	0.00073781855254203	human	C
ENST00000412770.7	glmmTMB_nbinom2	3.72711961809548	1.93902568538589	7.16412410226924	7.94247018486127e-05	61	6821	9	668021	64471928	22824	0.000744809193866072	human	C
mRNA.UL54-1::TB40E-cloneBAC4:110662-114391	glmmTMB_nbinom2	1.94790618112146	1.39822942098045	2.71367376019778	8.09550782094715e-05	420	50755	35	668021	64471928	22824	0.000755306770299536	hcmv	C
ENST00000375784.8	glmmTMB_nbinom2	2.15964297178822	1.47011791600937	3.17257392403925	8.71953819499655e-05	373	34007	26	668021	64471928	22824	0.000809419757697154	human	C
ENST00000358794.9	glmmTMB_nbinom2	3.98552744623408	1.99291093733717	7.97046607908588	9.22596860391118e-05	53	5670	8	668021	64471928	22824	0.000852127150451696	human	C
ENST00000370179.8	glmmTMB_nbinom2	1.93270971170723	1.38732063136746	2.69250434634245	9.80972720622815e-05	520	51154	35	668021	64471928	22824	0.000901513930252367	human	C
ENST00000591899.8	glmmTMB_nbinom2	2.11661791878118	1.45121527743332	3.08711704167642	9.86554549254362e-05	408	36033	27	668021	64471928	22824	0.000902132965935084	human	C
ENST00000327490.8	glmmTMB_nbinom2	3.23197097533368	1.78961128163463	5.83681858322792	0.000100339453434547	95	9614	11	668021	64471928	22824	0.00091298968026088	human	C
ENST00000718301.1	glmmTMB_nbinom2	3.65426385486282	1.90112337921064	7.02408084976654	0.000101524093544157	81	6957	9	668021	64471928	22824	0.000919218147458921	human	C
ENST00000435983.5	glmmTMB_nbinom2	3.94789917834382	1.97409029882724	7.89523555818445	0.000103067430090149	75	5724	8	668021	64471928	22824	0.000928617335812223	human	C
mRNA.UL136-1::TB40E-cloneBAC4:220384-221107	glmmTMB_nbinom2	1.49963944075634	1.221980864049	1.84038761852641	0.00010489782855767	1526	173293	92	668021	64471928	22824	0.000940498579946332	hcmv	C
ENST00000716866.1	glmmTMB_nbinom2	2.28118823807364	1.50174643728445	3.46517870682311	0.000110498938346266	382	27242	22	668021	64471928	22824	0.000985908003303088	human	C
ENST00000645440.1	glmmTMB_nbinom2	3.62401058571218	1.88537739049918	6.96595429198221	0.000112479236499203	87	7015	9	668021	64471928	22824	0.000996789761157576	human	C
ENST00000329251.5	glmmTMB_nbinom2	1.90417865265838	1.37318469494229	2.64050156879463	0.000112803193863317	629	53404	36	668021	64471928	22824	0.000996789761157576	human	C
ENST00000373943.9	glmmTMB_nbinom2	3.390233140674	1.82388319036368	6.30176362655795	0.000113398693321516	60	8332	10	668021	64471928	22824	0.000997257408253328	human	C
ENST00000329559.8	glmmTMB_nbinom2	3.02858747730694	1.71973815647205	5.33356899315243	0.00012420881442634	117	11193	12	668021	64471928	22824	0.00108712286150292	human	C
ENST00000379412.9	glmmTMB_nbinom2	2.53292748194834	1.57431192381579	4.07525442179136	0.000127970362434395	192	18957	17	668021	64471928	22824	0.00111473709077923	human	C
mRNA.UL72-1::TB40E-cloneBAC4:138312-139479	glmmTMB_nbinom2	1.55681253508579	1.24104258690251	1.95292675285981	0.000129663639704851	1207	136083	75	668021	64471928	22824	0.00112415929140338	hcmv	C
ENST00000621356.3	glmmTMB_nbinom2	2.59374251175963	1.58873734377239	4.23449492370776	0.000138363575941812	226	17425	16	668021	64471928	22824	0.00118300269433175	human	C
ENST00000217971.8	glmmTMB_nbinom2	2.67596681541776	1.61298202565908	4.43947811153761	0.000138421265013237	142	15834	15	668021	64471928	22824	0.00118300269433175	human	C
ENST00000339877.8	glmmTMB_nbinom2	3.56209998035086	1.8531750684378	6.84692800271258	0.000138797530008495	59	7137	9	668021	64471928	22824	0.00118300269433175	human	C
ENST00000376745.9	glmmTMB_nbinom2	3.00450470867135	1.70603233507662	5.29125290232137	0.000139025343838769	103	11282	12	668021	64471928	22824	0.00118300269433175	human	C
ENST00000374517.6	glmmTMB_nbinom2	1.73325898970027	1.30579195337599	2.3006626113829	0.00014092714069013	812	78227	48	668021	64471928	22824	0.00119365937598368	human	C
ENST00000592741.5	glmmTMB_nbinom2	2.99733982166038	1.7019653268015	5.27863045447276	0.00014374567397921	94	11309	12	668021	64471928	22824	0.0012119474714394	human	C
ENST00000216146.9	glmmTMB_nbinom2	2.07820536926176	1.42487835632783	3.0310921193014	0.000145419544054022	415	36699	27	668021	64471928	22824	0.00122046174416115	human	C
ENST00000548249.6	glmmTMB_nbinom2	3.82626845064517	1.91327557497258	7.65197154446106	0.000147778347445143	52	5906	8	668021	64471928	22824	0.00123462092092805	human	C
ENST00000330899.5	glmmTMB_nbinom2	2.27704696877647	1.48435843197867	3.49305315098489	0.000163793827253711	230	26051	21	668021	64471928	22824	0.00136223101580235	human	C
ENST00000646909.1	glmmTMB_nbinom2	2.96820861063132	1.68542418246691	5.22732641899713	0.000164685662273835	121	11420	12	668021	64471928	22824	0.00136347859125814	human	C
ENST00000521688.6	glmmTMB_nbinom2	3.4968942316069	1.81924532109426	6.72161644460925	0.000173434065766012	69	7270	9	668021	64471928	22824	0.00142947001290551	human	C
ENST00000580261.6	glmmTMB_nbinom2	1.94244710992499	1.37331820426456	2.74743374342477	0.000174570132508215	507	46535	32	668021	64471928	22824	0.0014324102837058	human	C
ENST00000366813.1	glmmTMB_nbinom2	3.49308663671988	1.81727058392612	6.71427489090257	0.000175697019720285	62	7278	9	668021	64471928	22824	0.00143460793421105	human	C
ENST00000264710.5	glmmTMB_nbinom2	3.0991502932468	1.71606420962854	5.59695405698766	0.000176399016937811	76	10026	11	668021	64471928	22824	0.00143460793421105	human	C
ENST00000233557.7	glmmTMB_nbinom2	3.49009300689179	1.81569338101255	6.7085937108843	0.000177552492042262	77	7284	9	668021	64471928	22824	0.0014372850422387	human	C
ENST00000370508.7	glmmTMB_nbinom2	3.48781453695414	1.81452768500658	6.70414143840662	0.000178899853701639	60	7289	9	668021	64471928	22824	0.0014372850422387	human	C
ENST00000301457.3	glmmTMB_nbinom2	3.09567060646805	1.71412381061487	5.59071430220242	0.000179074142912221	107	10037	11	668021	64471928	22824	0.0014372850422387	human	C
mRNA.UL99-2::TB40E-cloneBAC4:177870-178861	glmmTMB_nbinom2	1.82045720314908	1.32972781307453	2.49228781703435	0.000185409308529422	581	60515	39	668021	64471928	22824	0.00148166221337859	hcmv	C
ENST00000274606.8	glmmTMB_nbinom2	3.08636490190882	1.70900802532731	5.57378793227744	0.000186230998929777	94	10068	11	668021	64471928	22824	0.0014817860434326	human	C
ENST00000646664.1	glmmTMB_nbinom2	1.93397192869331	1.3673265813711	2.73544555626438	0.000192611368507772	345	46739	32	668021	64471928	22824	0.0015259469625745	human	C
mRNA.UL135-1::TB40E-cloneBAC4:221197-222184	glmmTMB_nbinom2	1.57241810532669	1.23934115987892	1.99501055722279	0.000193924271647743	1002	122157	68	668021	64471928	22824	0.00152975455488649	hcmv	C
ENST00000296417.6	glmmTMB_nbinom2	1.91150960090881	1.35860865802134	2.68941974776462	0.000199870948843946	499	48766	33	668021	64471928	22824	0.00156992651271441	human	C
ENST00000523037.6	glmmTMB_nbinom2	4.07608241508191	1.94298168073985	8.55100592004222	0.000201554538343727	53	4851	7	668021	64471928	22824	0.00157641379351392	human	C
ENST00000533540.5	glmmTMB_nbinom2	2.52858078744267	1.54882305514191	4.12811571818858	0.000207807071221152	172	17874	16	668021	64471928	22824	0.00161842964790033	human	C
mRNA.UL80-1::TB40E-cloneBAC4:148579-151112	glmmTMB_nbinom2	1.48216626711652	1.2022192076943	1.82730140170635	0.000229331172751852	1483	167712	88	668021	64471928	22824	0.00177852614142576	hcmv	C
ENST00000272298.12	glmmTMB_nbinom2	2.36578406268321	1.49027362468011	3.75564201000154	0.000260265746800874	208	21492	18	668021	64471928	22824	0.00200995143957986	human	C
ENST00000314138.11	glmmTMB_nbinom2	1.75610873729338	1.29744025838052	2.37692477728996	0.000266400665733624	842	67558	42	668021	64471928	22824	0.0020487214377339	human	C
ENST00000439602.7	glmmTMB_nbinom2	1.94247193186365	1.35782943408009	2.77884475868237	0.000278759794587052	600	43626	30	668021	64471928	22824	0.00213483542687918	human	C
ENST00000370321.8	glmmTMB_nbinom2	1.84580217778899	1.32493142453293	2.57144303202833	0.000290961937079422	540	53561	35	668021	64471928	22824	0.00221903751183393	human	C
ENST00000358935.3	glmmTMB_nbinom2	3.33849852010467	1.73684605919185	6.41713311882524	0.000299364078701825	67	7615	9	668021	64471928	22824	0.00227368254815683	human	C
ENST00000530758.2	glmmTMB_nbinom2	2.54344174847247	1.53309989877382	4.21961799948373	0.00030114212115819	169	16659	15	668021	64471928	22824	0.00227777456250516	human	C
ENST00000503064.5	glmmTMB_nbinom2	2.96348782647134	1.6409463667172	5.3519482877513	0.000315531292968446	115	10485	11	668021	64471928	22824	0.00237417266082168	human	C
ENST00000431232.7	glmmTMB_nbinom2	3.12402424245481	1.68066776906585	5.80693439064995	0.000316470240425087	82	9042	10	668021	64471928	22824	0.00237417266082168	human	C
ENST00000647444.2	glmmTMB_nbinom2	2.94809619738098	1.63243562223751	5.32411267594091	0.000337102388920734	91	10540	11	668021	64471928	22824	0.00251433848350547	human	C
ENST00000230050.4	glmmTMB_nbinom2	1.6448156040291	1.25297544580881	2.15919504273384	0.00033788988325672	1036	89303	52	668021	64471928	22824	0.00251433848350547	human	C
mRNA.UL80-2::TB40E-cloneBAC4:148828-151112	glmmTMB_nbinom2	1.49831716331375	1.19966434020902	1.87131870693882	0.00036388985078037	1307	147052	78	668021	64471928	22824	0.00269689332957387	hcmv	C
ENST00000377811.4	glmmTMB_nbinom2	3.08680753455597	1.66064492798669	5.73775922523268	0.000365890264728704	102	9151	10	668021	64471928	22824	0.00270082854044722	human	C
ENST00000304414.12	glmmTMB_nbinom2	3.26775648981808	1.70005313601165	6.28111689602802	0.000382833511861452	52	7780	9	668021	64471928	22824	0.00280866859394119	human	C
ENST00000475945.7	glmmTMB_nbinom2	2.50228246130486	1.50829008637854	4.15133505994711	0.000383555939651381	149	16933	15	668021	64471928	22824	0.00280866859394119	human	C
ENST00000276390.7	glmmTMB_nbinom2	3.50301376839942	1.75163631338323	7.00550985831906	0.00039237148679206	51	6451	8	668021	64471928	22824	0.00286182060604685	human	C
ENST00000330964.10	glmmTMB_nbinom2	2.48949970359771	1.50058626558916	4.13012494938424	0.000413485631067927	163	17020	15	668021	64471928	22824	0.0030038995648334	human	C
ENST00000252445.8	glmmTMB_nbinom2	3.48303649214758	1.7416469137627	6.96555835156189	0.000417151015930539	66	6488	8	668021	64471928	22824	0.00301859672157611	human	C
ENST00000284727.9	glmmTMB_nbinom2	2.08713778364153	1.38666969084336	3.14144324107544	0.000420379564325316	332	31128	23	668021	64471928	22824	0.00301992515875974	human	C
ENST00000295955.14	glmmTMB_nbinom2	1.80072668868578	1.29858080706699	2.49704646002671	0.000421313252100937	571	56472	36	668021	64471928	22824	0.00301992515875974	human	C
ENST00000248342.9	glmmTMB_nbinom2	2.5666165192135	1.51984094759577	4.33434851661315	0.000422263746355415	178	15408	14	668021	64471928	22824	0.00301992515875974	human	C
ENST00000261479.9	glmmTMB_nbinom2	2.88909073383041	1.59975111793947	5.21758989551809	0.000434978942222913	108	10755	11	668021	64471928	22824	0.0030919803202583	human	C
mRNA.US34A-1::TB40E-cloneBAC4:28684-29247	glmmTMB_nbinom2	2.480602389535	1.49522223480491	4.11536698139701	0.000435703429242057	155	17081	15	668021	64471928	22824	0.0030919803202583	hcmv	C
ENST00000319074.6	glmmTMB_nbinom2	2.64736900344546	1.53697372916609	4.55997555937823	0.000449381888858886	118	13871	13	668021	64471928	22824	0.00317678427585628	human	C
ENST00000655399.1	glmmTMB_nbinom2	3.45588260363996	1.72807093513889	6.91124671290267	0.00045342531441138	63	6539	8	668021	64471928	22824	0.00319308708003109	human	C
ENST00000303731.9	glmmTMB_nbinom2	2.63445361458843	1.52947541158584	4.53772959986454	0.000480107897014841	133	13939	13	668021	64471928	22824	0.00336808517066136	human	C
ENST00000260443.9	glmmTMB_nbinom2	3.42390347296755	1.71207354463128	6.84731974800997	0.000500382253525671	54	6600	8	668021	64471928	22824	0.00349696799232009	human	C
ENST00000313468.10	glmmTMB_nbinom2	2.31815910076297	1.44085333061341	3.72963819583384	0.000529622789303643	244	20715	17	668021	64471928	22824	0.0036872980558337	human	C
ENST00000648006.3	glmmTMB_nbinom2	1.52931575164974	1.20254356156656	1.94488311525049	0.000532607365404257	3629	429581	234	668021	64471928	22824	0.00369408429287934	human	C
ENST00000643777.4	glmmTMB_nbinom2	2.12698387870988	1.386535954579	3.26285114017501	0.000546430738012574	257	27889	21	668021	64471928	22824	0.00376017120675398	human	C
ENST00000245539.11	glmmTMB_nbinom2	3.39512847994841	1.69769054914692	6.78975176079584	0.000546830759522045	68	6656	8	668021	64471928	22824	0.00376017120675398	human	C
ENST00000296930.10	glmmTMB_nbinom2	2.44159033955432	1.4716873362598	4.05069965564519	0.000548273059526696	159	17353	15	668021	64471928	22824	0.00376017120675398	human	C
ENST00000355938.9	glmmTMB_nbinom2	2.82470953747572	1.56409652661955	5.10133731218693	0.000574976001985634	112	11000	11	668021	64471928	22824	0.00392864643735909	human	C
ENST00000651669.1	glmmTMB_nbinom2	1.61220759319207	1.22813516088482	2.11639028531154	0.000581417546070871	1070	91109	52	668021	64471928	22824	0.00395794610991948	human	C
mRNA.UL114-1::TB40E-cloneBAC4:196682-197435	glmmTMB_nbinom2	1.93406835985865	1.32605382428413	2.82086620626106	0.000613690193543981	360	39434	27	668021	64471928	22824	0.00416222352669313	hcmv	C
ENST00000339647.6	glmmTMB_nbinom2	1.86620014937467	1.30451388077505	2.66973241822222	0.000637769558358804	433	45409	30	668021	64471928	22824	0.00430963400096868	human	C
ENST00000375136.8	glmmTMB_nbinom2	3.63248169336231	1.73147875953707	7.62060936637776	0.000644559077605841	56	5443	7	668021	64471928	22824	0.00433955891809354	human	C
ENST00000243253.8	glmmTMB_nbinom2	2.79752996943513	1.54905197337363	5.05223456953698	0.000646984279461104	96	11107	11	668021	64471928	22824	0.00433998943667704	human	C
ENST00000373768.4	glmmTMB_nbinom2	3.09851801992831	1.61201068748292	5.9558004139611	0.000693472221965305	89	8205	9	668021	64471928	22824	0.00463491615989902	human	C
mRNA.UL34-1::TB40E-cloneBAC4:77614-78874	glmmTMB_nbinom2	1.53289855243531	1.19708283328168	1.96292011440562	0.000709681525374079	1061	116093	63	668021	64471928	22824	0.00472606754941144	hcmv	C
ENST00000246069.12	glmmTMB_nbinom2	2.17411305826123	1.38650650541419	3.40912038396095	0.000714888214008603	234	24686	19	668021	64471928	22824	0.0047435542864542	human	C
ENST00000219252.10	glmmTMB_nbinom2	2.91300504720848	1.56714309274889	5.41469278990835	0.000724016650365875	94	9697	10	668021	64471928	22824	0.0047868438970233	human	C
ENST00000361575.4	glmmTMB_nbinom2	1.64119286114906	1.2289392071907	2.19173901501921	0.000788661519389668	1034	79173	46	668021	64471928	22824	0.00519555509906168	human	C
ENST00000301634.12	glmmTMB_nbinom2	2.8891699526096	1.5543202753008	5.37038803887876	0.000795534171375171	96	9777	10	668021	64471928	22824	0.00522211359638416	human	C
ENST00000373335.4	glmmTMB_nbinom2	2.74563060681577	1.52031616041865	4.95849983401324	0.000810958300891391	120	11317	11	668021	64471928	22824	0.00530441764070597	human	C
ENST00000292475.8	glmmTMB_nbinom2	2.15607402932105	1.37498316672085	3.38088154998953	0.000815739191540126	255	24891	19	668021	64471928	22824	0.00531676820585373	human	C
mRNA.UL94::TB40E-cloneBAC4:170054-171092	glmmTMB_nbinom2	1.6515385821618	1.22868734639113	2.21991354951315	0.000885009056234805	645	75256	44	668021	64471928	22824	0.00574786800480414	hcmv	C
ENST00000348035.9	glmmTMB_nbinom2	2.23862556533926	1.39141984005987	3.60167670282385	0.000895598080336645	195	21451	17	668021	64471928	22824	0.00579615940724913	human	C
ENST00000347512.8	glmmTMB_nbinom2	1.73690842683491	1.25255901781891	2.40854988890136	0.000932852788228662	730	58547	36	668021	64471928	22824	0.00601608219215537	human	C
ENST00000652332.1	glmmTMB_nbinom2	2.71041738170842	1.50081671634598	4.89490975350623	0.000945631823316556	82	11464	11	668021	64471928	22824	0.00607717234704836	human	C
ENST00000361611.11	glmmTMB_nbinom2	2.2846770877965	1.39942278369215	3.7299302657706	0.000954088138116729	212	19782	16	668021	64471928	22824	0.00611015330264302	human	C
mRNA.US19-1::TB40E-cloneBAC4:11289-12012	glmmTMB_nbinom2	2.6933544197843	1.49138275429189	4.8640484876841	0.00101861380736056	105	11537	11	668021	64471928	22824	0.00650073672891913	hcmv	C
ENST00000532636.5	glmmTMB_nbinom2	1.98245817469676	1.31712471311283	2.98387872863892	0.00103690701354497	315	32772	23	668021	64471928	22824	0.00659458508960437	human	C
ENST00000471696.6	glmmTMB_nbinom2	2.81741659861285	1.51571834191144	5.23701275537048	0.00105724157960774	73	10026	10	668021	64471928	22824	0.00670072421834149	human	C
ENST00000316084.10	glmmTMB_nbinom2	1.83659404077528	1.2759942030276	2.64348980787517	0.0010692778253301	500	44603	29	668021	64471928	22824	0.00675372042253171	human	C
ENST00000310118.9	glmmTMB_nbinom2	2.32680023939916	1.40251441868183	3.86020940815453	0.00107687029536244	176	18210	15	668021	64471928	22824	0.00677838220163068	human	C
ENST00000258412.8	glmmTMB_nbinom2	2.3951258635986	1.4182866982833	4.04475901058831	0.00108664525127628	153	16511	14	668021	64471928	22824	0.00681656645681162	human	C
ENST00000367287.5	glmmTMB_nbinom2	2.56581042494774	1.45693207965705	4.51866166494196	0.00110131777914502	108	13211	12	668021	64471928	22824	0.0068851091090767	human	C
ENST00000264954.5	glmmTMB_nbinom2	3.41564123664087	1.6281656005384	7.16549044739901	0.00115629754644611	58	5789	7	668021	64471928	22824	0.00720432166226421	human	C
ENST00000622633.5	glmmTMB_nbinom2	2.37586817516413	1.4068869844026	4.01222674481891	0.00120837307970534	102	16645	14	668021	64471928	22824	0.00750334365033246	human	C
ENST00000272317.11	glmmTMB_nbinom2	1.84219478906108	1.2716715152985	2.66867787790875	0.00123399767125178	497	42934	28	668021	64471928	22824	0.00763665898909349	human	C
ENST00000547649.5	glmmTMB_nbinom2	1.8407357938599	1.27066420020515	2.66656466928869	0.00125221404208714	470	42968	28	668021	64471928	22824	0.00772338727971868	human	C
ENST00000599732.5	glmmTMB_nbinom2	3.38391185873263	1.61301217801605	7.09905332627772	0.00126113242321411	61	5843	7	668021	64471928	22824	0.00773907090863681	human	C
ENST00000404735.1	glmmTMB_nbinom2	1.93187147669089	1.29459931430131	2.88284364221687	0.00126317805908109	390	35092	24	668021	64471928	22824	0.00773907090863681	human	C
ENST00000295702.9	glmmTMB_nbinom2	2.13528356062548	1.34507449001495	3.38972742262529	0.00129449851592283	252	23812	18	668021	64471928	22824	0.0079046122002198	human	C
ENST00000370355.3	glmmTMB_nbinom2	2.18176681041318	1.3560786973686	3.5101992415759	0.00130270197201614	177	22010	17	668021	64471928	22824	0.00792836498200553	human	C
ENST00000548577.5	glmmTMB_nbinom2	2.43125394422839	1.4115046071171	4.18772684943544	0.00136341502374302	183	15104	13	668021	64471928	22824	0.00827048453346425	human	C
mRNA.TUA1-2::TB40E-cloneBAC4:404-3022	glmmTMB_nbinom2	2.62500651523541	1.45352249832145	4.74066222778513	0.00137403715200876	93	11837	11	668021	64471928	22824	0.0083075009387898	hcmv	C
ENST00000009589.8	glmmTMB_nbinom2	2.42762904219064	1.40938611944061	4.18152462635758	0.00138937374395618	164	15126	13	668021	64471928	22824	0.00837268505374246	human	C
ENST00000465271.6	glmmTMB_nbinom2	2.89355462765548	1.5063041422702	5.5584115772315	0.00142335618037122	95	8786	9	668021	64471928	22824	0.00854944006379835	human	C
ENST00000332118.11	glmmTMB_nbinom2	2.61484512229921	1.44789601341513	4.72231082222866	0.00143662386112297	117	11883	11	668021	64471928	22824	0.00860102494053426	human	C
ENST00000311549.11	glmmTMB_nbinom2	1.68892033894484	1.22337361634826	2.33162778172055	0.00144588585134195	682	61883	37	668021	64471928	22824	0.00862837076222889	human	C
ENST00000528957.6	glmmTMB_nbinom2	2.49700999670821	1.41786534857118	4.39749721646274	0.00152887655881787	162	13575	12	668021	64471928	22824	0.00909409422364802	human	C
ENST00000376327.6	glmmTMB_nbinom2	2.32984305509783	1.37965798862207	3.93443063871864	0.00155705402990536	195	16975	14	668021	64471928	22824	0.00923182357085823	human	C
ENST00000266544.10	glmmTMB_nbinom2	3.05710398702792	1.5286689442607	6.11374020685811	0.00157695851079116	79	7392	8	668021	64471928	22824	0.00931977409271429	human	C
ENST00000491935.5	glmmTMB_nbinom2	3.04554327987554	1.52288391566933	6.09063748993527	0.00163601410950991	72	7420	8	668021	64471928	22824	0.00963780106820262	human	C
ENST00000376911.1	glmmTMB_nbinom2	3.28624766645146	1.5664923591937	6.89401621519325	0.00164784194019524	52	6017	7	668021	64471928	22824	0.00967646481175355	human	C
ENST00000352397.10	glmmTMB_nbinom2	2.85235936490927	1.48383304533684	5.48306561317938	0.00166943921186615	85	8911	9	668021	64471928	22824	0.00977206774334388	human	C
ENST00000311528.10	glmmTMB_nbinom2	1.61553408705639	1.1978071282044	2.17894043622334	0.00167558001287256	914	75185	43	668021	64471928	22824	0.0097768763925707	human	C
ENST00000559463.5	glmmTMB_nbinom2	3.03654152023824	1.51838287260522	6.07263462364417	0.00168350231166181	92	7442	8	668021	64471928	22824	0.00979201661023545	human	C
ENST00000355968.10	glmmTMB_nbinom2	2.38840238432156	1.38662668451084	4.11391617740668	0.00169994736385481	146	15375	13	668021	64471928	22824	0.00985647714436953	human	C
ENST00000542996.7	glmmTMB_nbinom2	3.02596953518593	1.51309644655444	6.05149238749723	0.0017410842132811	53	7468	8	668021	64471928	22824	0.0100632477484612	human	C
ENST00000697730.1	glmmTMB_nbinom2	3.58465087819655	1.61026486965212	7.97988092563387	0.00176758214412418	52	4728	6	668021	64471928	22824	0.0101843761156748	human	C
ENST00000227507.3	glmmTMB_nbinom2	2.68716028527112	1.44564306808273	4.99489158711556	0.00177696436523903	81	10512	10	668021	64471928	22824	0.0102064390728417	human	C
ENST00000616316.3	glmmTMB_nbinom2	2.13216012650145	1.32524434941348	3.43039138937258	0.00180492936463025	238	22522	17	668021	64471928	22824	0.0102869523305336	human	C
ENST00000376389.8	glmmTMB_nbinom2	3.25277607793957	1.55054503686415	6.82376323271089	0.00180702268572665	54	6079	7	668021	64471928	22824	0.0102869523305336	human	C
ENST00000321394.12	glmmTMB_nbinom2	2.04644298011383	1.30508618589298	3.20892897045851	0.00180777236276516	240	26226	19	668021	64471928	22824	0.0102869523305336	human	C
ENST00000392369.6	glmmTMB_nbinom2	2.68077125806102	1.44220363930953	4.98302343869184	0.00182301666468397	108	10537	10	668021	64471928	22824	0.0103416809558306	human	C
ENST00000360840.9	glmmTMB_nbinom2	2.82302424526384	1.46869986981204	5.42620453174505	0.00185256993185102	103	9006	9	668021	64471928	22824	0.0104769954915144	human	C
ENST00000357037.6	glmmTMB_nbinom2	2.55608739209783	1.41535507979316	4.61621458058166	0.00185944030817627	105	12156	11	668021	64471928	22824	0.0104835929031533	human	C
ENST00000264639.9	glmmTMB_nbinom2	2.23288147833227	1.3459044647484	3.70439345946542	0.00187011931904111	183	18976	15	668021	64471928	22824	0.0105115575180354	human	C
ENST00000552981.6	glmmTMB_nbinom2	2.23133646624711	1.34497069172894	3.70183711527864	0.00188723077689686	191	18989	15	668021	64471928	22824	0.0105753968534647	human	C
mRNA.UL83-1::TB40E-cloneBAC4:151104-154770	glmmTMB_nbinom2	1.27633240637452	1.09409467574687	1.48892453977965	0.00190923092760768	3109	360747	163	668021	64471928	22824	0.0106661594071213	hcmv	C
ENST00000272348.7	glmmTMB_nbinom2	2.17206375472022	1.33049708681876	3.54593858288692	0.00192307666224164	190	20811	16	668021	64471928	22824	0.0107081771704147	human	C
ENST00000418458.6	glmmTMB_nbinom2	2.99389805700461	1.49705965122934	5.98735365579821	0.00192840404973192	51	7548	8	668021	64471928	22824	0.0107081771704147	human	C
ENST00000309579.7	glmmTMB_nbinom2	2.11927269371034	1.31723491447737	3.40965510475273	0.00196415194423055	226	22659	17	668021	64471928	22824	0.0108738291370354	human	C
ENST00000290349.11	glmmTMB_nbinom2	2.64587889438847	1.42343402219008	4.91815919433988	0.00209634910268411	105	10676	10	668021	64471928	22824	0.0115437246130217	human	C
ENST00000262428.5	glmmTMB_nbinom2	2.96754678110951	1.48388137257663	5.93466166556294	0.00209771709507576	72	7615	8	668021	64471928	22824	0.0115437246130217	human	C
ENST00000324460.7	glmmTMB_nbinom2	1.78458506050241	1.23190344357088	2.58522196263765	0.00219213380206315	387	44320	28	668021	64471928	22824	0.0120160891811257	human	C
ENST00000396060.7	glmmTMB_nbinom2	2.77479578987348	1.44358126168199	5.33360461227412	0.00220504871897235	93	9162	9	668021	64471928	22824	0.0120160891811257	human	C
ENST00000391851.8	glmmTMB_nbinom2	2.33788770385268	1.35729470369316	4.02692127284775	0.00220513410813877	136	15707	13	668021	64471928	22824	0.0120160891811257	human	C
ENST00000399817.9	glmmTMB_nbinom2	2.95127856677042	1.47574820369204	5.90212148446977	0.00220970519217655	66	7657	8	668021	64471928	22824	0.0120160891811257	human	C
ENST00000296511.10	glmmTMB_nbinom2	1.66465985950457	1.20045738977791	2.30836385484573	0.00224823229960953	556	61088	36	668021	64471928	22824	0.0121895308751691	human	C
ENST00000238081.8	glmmTMB_nbinom2	1.91443507689698	1.26030782069788	2.90806865073966	0.00232991186613377	288	32461	22	668021	64471928	22824	0.0125952294410408	human	C
ENST00000378292.9	glmmTMB_nbinom2	2.75738087940728	1.4345280552151	5.30010499723604	0.00234804100753908	102	9220	9	668021	64471928	22824	0.0126560098881432	human	C
ENST00000368921.5	glmmTMB_nbinom2	2.91756852392706	1.45886140245882	5.83482850218886	0.00246245077889256	71	7745	8	668021	64471928	22824	0.0132338728994284	human	C
ENST00000348462.6	glmmTMB_nbinom2	1.57741093808971	1.17351584061754	2.12031672814546	0.00252592957908564	978	78782	44	668021	64471928	22824	0.0135354477153335	human	C
ENST00000562336.5	glmmTMB_nbinom2	2.59199566487667	1.39444837765543	4.81799228597877	0.00260225707791919	123	10898	10	668021	64471928	22824	0.0139039200849287	human	C
ENST00000435041.3	glmmTMB_nbinom2	3.11880233386295	1.48667020688761	6.54276109970119	0.00262155235755998	62	6340	7	668021	64471928	22824	0.0139664151686819	human	C
mRNA.UL117-1::TB40E-cloneBAC4:199180-200458	glmmTMB_nbinom2	1.82258824965548	1.23127305377561	2.69788079711165	0.00270304351276717	335	38746	25	668021	64471928	22824	0.0143589421285146	hcmv	C
ENST00000366815.10	glmmTMB_nbinom2	1.84488092838536	1.2363067560122	2.75302680614521	0.00271195216336339	337	36747	24	668021	64471928	22824	0.0143647494993139	human	C
ENST00000337190.7	glmmTMB_nbinom2	3.10358480873722	1.47940898957112	6.51086936264788	0.00273557628110084	56	6371	7	668021	64471928	22824	0.0144482448409866	human	C
ENST00000269593.5	glmmTMB_nbinom2	1.89358040451172	1.2465748148893	2.87639915833628	0.00276045840554366	300	32818	22	668021	64471928	22824	0.0145378869610007	human	C
ENST00000673498.1	glmmTMB_nbinom2	3.39036972574389	1.52299985425424	7.54734601262928	0.00278717353021268	59	4999	6	668021	64471928	22824	0.0146366427100883	human	C
ENST00000217652.8	glmmTMB_nbinom2	1.79612586987994	1.22266557138472	2.63855318735958	0.00284083328834659	390	40890	26	668021	64471928	22824	0.0148759304386924	human	C
ENST00000583313.7	glmmTMB_nbinom2	3.08671330816508	1.47138177118578	6.47540919249326	0.00286737873134778	65	6406	7	668021	64471928	22824	0.0149722787165262	human	C
ENST00000245816.11	glmmTMB_nbinom2	2.86594060091071	1.43307609974411	5.73145803590966	0.00290591151900639	86	7885	8	668021	64471928	22824	0.0151304968043449	human	C
mRNA.UL53-1::TB40E-cloneBAC4:109554-111813	glmmTMB_nbinom2	1.5664756825321	1.16540444126629	2.10557466324579	0.00293631962575703	737	79343	44	668021	64471928	22824	0.0151702571827905	hcmv	C
ENST00000005257.7	glmmTMB_nbinom2	2.56189345621857	1.37825186319181	4.76204549857525	0.00293704682616502	97	11026	10	668021	64471928	22824	0.0151702571827905	human	C
ENST00000373812.8	glmmTMB_nbinom2	3.07801453186361	1.46722632369174	6.4571997553351	0.00293830879057314	56	6424	7	668021	64471928	22824	0.0151702571827905	human	C
ENST00000296674.13	glmmTMB_nbinom2	1.94300718113217	1.25330459237786	3.01225809662794	0.00298520123364106	369	29076	20	668021	64471928	22824	0.0153691873037319	human	C
ENST00000529639.6	glmmTMB_nbinom2	1.65156201143979	1.18550983730058	2.30083040377122	0.00301750847367949	709	59862	35	668021	64471928	22824	0.0154921245101198	human	C
ENST00000301788.12	glmmTMB_nbinom2	3.05094877286691	1.45432557029577	6.40041583863856	0.00316995430149232	53	6481	7	668021	64471928	22824	0.0162008306380444	human	C
ENST00000311413.5	glmmTMB_nbinom2	3.33566058011523	1.49842484322443	7.42555194279313	0.00317317683878998	51	5081	6	668021	64471928	22824	0.0162008306380444	human	C
ENST00000317881.9	glmmTMB_nbinom2	1.90273524321647	1.24035401731776	2.91884522904766	0.00321305955289465	310	31176	21	668021	64471928	22824	0.0163590123496409	human	C
ENST00000380377.9	glmmTMB_nbinom2	2.19677543582951	1.30083619835696	3.70978476887347	0.00324267052440307	170	18002	14	668021	64471928	22824	0.0164641669167206	human	C
ENST00000644935.1	glmmTMB_nbinom2	3.04071561534936	1.44946328628679	6.37887936928403	0.00326191557460937	52	6503	7	668021	64471928	22824	0.016516255719372	human	C
ENST00000420826.7	glmmTMB_nbinom2	2.03805229971758	1.26675227285776	3.27898142784746	0.00334047501030527	203	23562	17	668021	64471928	22824	0.016846900103682	human	C
ENST00000270792.10	glmmTMB_nbinom2	1.74155581167737	1.20220009788642	2.52288836984755	0.00334824471172854	496	45415	28	668021	64471928	22824	0.016846900103682	human	C
ENST00000234875.9	glmmTMB_nbinom2	1.69414576801602	1.19115059243232	2.40954410090652	0.00335471460171252	524	51688	31	668021	64471928	22824	0.016846900103682	human	C
ENST00000287022.10	glmmTMB_nbinom2	2.0322693802173	1.26315730552666	3.26967893523504	0.00346875861903796	235	23629	17	668021	64471928	22824	0.0173721480702773	human	C
ENST00000300289.10	glmmTMB_nbinom2	1.99050637989416	1.25387601585893	3.15989427845083	0.00350660795294838	202	25544	18	668021	64471928	22824	0.0175139821128237	human	C
mRNA.UL49-1::TB40E-cloneBAC4:104154-105867	glmmTMB_nbinom2	1.4515028326771	1.1289824221763	1.86615879209911	0.00365830708655787	1044	118711	61	668021	64471928	22824	0.0182221366533696	hcmv	C
ENST00000449934.7	glmmTMB_nbinom2	2.63230297205964	1.3694514366599	5.05970401813878	0.0036959409346057	94	9658	9	668021	64471928	22824	0.0183300724612155	human	C
ENST00000469257.2	glmmTMB_nbinom2	1.61217303808354	1.16778171074948	2.22567443966511	0.00369992213444558	620	64829	37	668021	64471928	22824	0.0183300724612155	human	C
ENST00000266735.10	glmmTMB_nbinom2	2.2334054704458	1.29664026732646	3.8469420710666	0.00377549347079613	162	16442	13	668021	64471928	22824	0.0186541854820518	human	C
ENST00000257904.11	glmmTMB_nbinom2	2.62379817448835	1.36501284223215	5.04340812588307	0.0038126717138444	97	9689	9	668021	64471928	22824	0.0187873742896676	human	C
ENST00000313511.8	glmmTMB_nbinom2	2.16628711716094	1.282794063525	3.65826441469652	0.00383384882992007	192	18256	14	668021	64471928	22824	0.0188412143031901	human	C
ENST00000263368.9	glmmTMB_nbinom2	2.61747829502176	1.36170689355517	5.03132697450239	0.0039021329552346	108	9712	9	668021	64471928	22824	0.0191256543245899	human	C
ENST00000295685.14	glmmTMB_nbinom2	2.77173116401494	1.38596753346667	5.54305455219119	0.00393912228565131	82	8153	8	668021	64471928	22824	0.019255603087838	human	C
mRNA.UL99-1::TB40E-cloneBAC4:177630-178861	glmmTMB_nbinom2	1.4652355502291	1.12985409047075	1.9001703279763	0.00396965359824917	1066	109887	57	668021	64471928	22824	0.0193533774896073	hcmv	C
ENST00000602911.5	glmmTMB_nbinom2	2.38029184328588	1.31802039368278	4.29871137530889	0.00403300723420785	157	13054	11	668021	64471928	22824	0.0195601135921064	human	C
ENST00000248975.6	glmmTMB_nbinom2	2.48318951925156	1.3358937192537	4.61580895220134	0.00403334224777385	102	11375	10	668021	64471928	22824	0.0195601135921064	human	C
ENST00000394440.8	glmmTMB_nbinom2	2.28989517403923	1.30026473047375	4.03273255452962	0.00411391420417396	149	14803	12	668021	64471928	22824	0.0198287148130632	human	C
ENST00000321562.9	glmmTMB_nbinom2	2.37501243152046	1.31509653397941	4.28917870599835	0.00412809430132566	103	13083	11	668021	64471928	22824	0.0198287148130632	human	C
ENST00000229239.10	glmmTMB_nbinom2	1.37879720793627	1.10704742640581	1.71725410787955	0.0041311175919341	2010	163895	80	668021	64471928	22824	0.0198287148130632	human	C
ENST00000552692.5	glmmTMB_nbinom2	2.9567550090689	1.40946706076788	6.20262823232715	0.00413188126953385	74	6688	7	668021	64471928	22824	0.0198287148130632	human	C
mRNA.UL38-1::TB40E-cloneBAC4:83951-84947	glmmTMB_nbinom2	1.42769087590214	1.11919399372728	1.82122245880359	0.00414966378609327	1047	128605	65	668021	64471928	22824	0.0198621928094777	hcmv	C
ENST00000501597.3	glmmTMB_nbinom2	1.47167175938184	1.12951810229325	1.91747061243623	0.00420875211371659	1206	105561	55	668021	64471928	22824	0.0200926919091197	human	C
ENST00000379607.10	glmmTMB_nbinom2	2.47134491188133	1.32953898240118	4.59373192837969	0.00422991972399113	98	11430	10	668021	64471928	22824	0.0201414312246002	human	C
ENST00000158771.9	glmmTMB_nbinom2	2.74615642166093	1.37318337431067	5.49189222161627	0.00427943185372421	66	8229	8	668021	64471928	22824	0.020287444912087	human	C
mRNA.UL122-1::TB40E-cloneBAC4:202968-207430	glmmTMB_nbinom2	1.41115455988905	1.11415902970037	1.78731863119324	0.0042826597529324	1234	138119	69	668021	64471928	22824	0.020287444912087	hcmv	C
ENST00000246194.8	glmmTMB_nbinom2	2.93940062166118	1.40115670407381	6.16638809171125	0.00434126619216975	66	6727	7	668021	64471928	22824	0.0204386554887981	human	C
ENST00000292614.10	glmmTMB_nbinom2	2.27847931338321	1.29377840323241	4.01264078032587	0.00434494792727236	134	14877	12	668021	64471928	22824	0.0204386554887981	human	C
ENST00000474973.5	glmmTMB_nbinom2	2.36326028195527	1.30858735356443	4.26796051868791	0.00434794031344943	167	13148	11	668021	64471928	22824	0.0204386554887981	human	C
mRNA.UL98-1::TB40E-cloneBAC4:176268-178861	glmmTMB_nbinom2	1.36062032977336	1.10097325464059	1.68150104826743	0.00436698021389076	1634	178542	86	668021	64471928	22824	0.0204757898804368	hcmv	C
ENST00000305786.7	glmmTMB_nbinom2	1.9952888641811	1.24017281572002	3.21017974354944	0.00441146278040067	224	24067	17	668021	64471928	22824	0.0206317266930698	human	C
mRNA.UL84-1::TB40E-cloneBAC4:154870-156771	glmmTMB_nbinom2	1.4492195503648	1.12246854679495	1.87108789030792	0.00442408472226299	990	115000	59	668021	64471928	22824	0.0206382429429426	hcmv	C
ENST00000188376.9	glmmTMB_nbinom2	2.35698772994346	1.30511432704682	4.25663180916466	0.00446998531907316	123	13183	11	668021	64471928	22824	0.0207637806615095	human	C
ENST00000396467.5	glmmTMB_nbinom2	2.35680615661535	1.30501339727234	4.25630516243725	0.00447358930465601	142	13184	11	668021	64471928	22824	0.0207637806615095	human	C
ENST00000329967.11	glmmTMB_nbinom2	2.57732008152557	1.34084499307848	4.95402439277047	0.00451573123836405	100	9864	9	668021	64471928	22824	0.0209065844234587	human	C
ENST00000298289.7	glmmTMB_nbinom2	1.95093591183526	1.22894836252581	3.09707962364329	0.00459295814723766	275	26062	18	668021	64471928	22824	0.021210696167394	human	C
ENST00000378670.8	glmmTMB_nbinom2	1.91330411681195	1.22017937668028	3.00015941374886	0.00469841779861332	311	28051	19	668021	64471928	22824	0.021603850146241	human	C
ENST00000496817.5	glmmTMB_nbinom2	1.54731974334047	1.14318373182735	2.09432510407067	0.00470742552547644	817	76674	42	668021	64471928	22824	0.021603850146241	human	C
ENST00000579248.5	glmmTMB_nbinom2	2.26145646345411	1.28411274241027	3.98266068639665	0.00471335359556182	157	14989	12	668021	64471928	22824	0.021603850146241	human	C
ENST00000227524.9	glmmTMB_nbinom2	2.56477767846253	1.33430949332802	4.92995408698819	0.00472769335455655	90	9912	9	668021	64471928	22824	0.0216156726011814	human	C
ENST00000427183.6	glmmTMB_nbinom2	3.16331156267661	1.4209150963701	7.0423208734473	0.00479797418390759	51	5357	6	668021	64471928	22824	0.0218825720844222	human	C
ENST00000402752.5	glmmTMB_nbinom2	2.43869608140129	1.31197370144247	4.5330470960685	0.00482580091530945	105	11583	10	668021	64471928	22824	0.0219550051543039	human	C
ENST00000449470.6	glmmTMB_nbinom2	2.55504431203401	1.32925618037502	4.91120638206516	0.00489818630781372	107	9950	9	668021	64471928	22824	0.0222292998364484	human	C
ENST00000340385.6	glmmTMB_nbinom2	2.01830029436185	1.23626228473788	3.29504194094608	0.0049844633011103	215	22393	16	668021	64471928	22824	0.0225651318902481	human	C
ENST00000378364.8	glmmTMB_nbinom2	2.42863512382847	1.30656162736067	4.51434393998558	0.00502589937069487	133	11631	10	668021	64471928	22824	0.0226968133742928	human	C
ENST00000474024.5	glmmTMB_nbinom2	2.42695871679283	1.30565857213665	4.51123190910298	0.00506011202393369	101	11639	10	668021	64471928	22824	0.0227953085784072	human	C
ENST00000262768.11	glmmTMB_nbinom2	1.79418231968673	1.19203623752417	2.70049692697467	0.00507884126235311	327	36211	23	668021	64471928	22824	0.0228237414185942	human	C
ENST00000265304.11	glmmTMB_nbinom2	3.49942972105117	1.45641946323407	8.40829766541517	0.00510091967212385	53	4036	5	668021	64471928	22824	0.0228670496521064	human	C
ENST00000622602.2	glmmTMB_nbinom2	3.13511777909682	1.40833685070084	6.97912824188172	0.00513275225462549	56	5406	6	668021	64471928	22824	0.0229176998281616	human	C
ENST00000354546.10	glmmTMB_nbinom2	2.42321588269165	1.30364579091865	4.50427198479367	0.00513715578302643	113	11657	10	668021	64471928	22824	0.0229176998281616	human	C
ENST00000251453.8	glmmTMB_nbinom2	1.6641258727297	1.16325959616309	2.38065082757343	0.00530804958766366	599	50923	30	668021	64471928	22824	0.0236062262219628	human	C
ENST00000602624.7	glmmTMB_nbinom2	2.23623983569956	1.26979358962895	3.93825314886875	0.00531718044390239	128	15158	12	668021	64471928	22824	0.0236062262219628	human	C
ENST00000450169.7	glmmTMB_nbinom2	3.10866720760644	1.39645512463672	6.92024515299881	0.00547229580989758	53	5452	6	668021	64471928	22824	0.0242126396065442	human	C
ENST00000286953.8	glmmTMB_nbinom2	2.04899370903028	1.23506303456249	3.39932060320542	0.00548011864870642	222	20679	15	668021	64471928	22824	0.0242126396065442	human	C
ENST00000400094.5	glmmTMB_nbinom2	3.09845584009553	1.39187132044383	6.89749724131163	0.00560939002352491	55	5470	6	668021	64471928	22824	0.0246709041069996	human	C
ENST00000373232.8	glmmTMB_nbinom2	2.2244894099588	1.26332514601673	3.91692760222577	0.00561068439430132	148	15238	12	668021	64471928	22824	0.0246709041069996	human	C
ENST00000546862.6	glmmTMB_nbinom2	3.08827540267433	1.38729480916372	6.87485089669774	0.0057499008926717	54	5488	6	668021	64471928	22824	0.0251822259018094	human	C
ENST00000237500.10	glmmTMB_nbinom2	1.71922561064903	1.1703177766949	2.5255847250811	0.00575437153360172	405	42719	26	668021	64471928	22824	0.0251822259018094	human	C
ENST00000370544.10	glmmTMB_nbinom2	2.39337576640609	1.28758089826451	4.44884478089171	0.00579623501194479	107	11802	10	668021	64471928	22824	0.0253051780331461	human	C
ENST00000303436.11	glmmTMB_nbinom2	2.03834805202068	1.22864624899089	3.38165911025161	0.00582987606783114	193	20787	15	668021	64471928	22824	0.0253917351011224	human	C
ENST00000328916.7	glmmTMB_nbinom2	2.29472201994712	1.27058851677987	4.14433868974	0.00588739484699958	91	13539	11	668021	64471928	22824	0.0255816352926365	human	C
ENST00000439590.6	glmmTMB_nbinom2	2.2933127333776	1.26985520474396	4.14164014402907	0.00592102135369667	183	13549	11	668021	64471928	22824	0.0256670689813549	human	C
ENST00000311832.6	glmmTMB_nbinom2	3.0687047933656	1.37850356743804	6.83128381475752	0.00603004087252163	55	5523	6	668021	64471928	22824	0.026078153232223	human	C
ENST00000367889.8	glmmTMB_nbinom2	1.90888819463845	1.20246054504021	3.03033156028268	0.00610906391281229	252	26636	18	668021	64471928	22824	0.0263578860839178	human	C
ENST00000250101.10	glmmTMB_nbinom2	2.49388714611735	1.29743920981931	4.79365279737116	0.00612548422186887	107	10194	9	668021	64471928	22824	0.026366838407014	human	C
ENST00000221930.6	glmmTMB_nbinom2	2.02858899846559	1.22276380623448	3.36546870598695	0.00616979677198239	190	20887	15	668021	64471928	22824	0.0264955291282795	human	C
ENST00000281031.5	glmmTMB_nbinom2	1.81677898076919	1.18432076022451	2.78698641096102	0.00624106854144868	337	32651	21	668021	64471928	22824	0.0267391234945983	human	C
ENST00000314222.5	glmmTMB_nbinom2	2.27885395189972	1.26185004143959	4.1155249542682	0.00631127318959495	129	13635	11	668021	64471928	22824	0.0268699512322321	human	C
ENST00000368811.8	glmmTMB_nbinom2	1.66104064208747	1.15402632888918	2.39080855054853	0.00631545773955645	454	49317	29	668021	64471928	22824	0.0268699512322321	human	C
ENST00000342879.7	glmmTMB_nbinom2	2.62656923413021	1.31340286692686	5.25266551139904	0.00631546187830481	86	8604	8	668021	64471928	22824	0.0268699512322321	human	C
ENST00000375114.7	glmmTMB_nbinom2	3.04555408620888	1.36810563531457	6.7797394094433	0.00637967927326564	56	5565	6	668021	64471928	22824	0.0270804861530306	human	C
mRNA.UL14-1::TB40E-cloneBAC4:53686-55024	glmmTMB_nbinom2	2.02181414958078	1.21868030913729	3.35422868885013	0.00641717092556754	176	20957	15	668021	64471928	22824	0.0271768667308598	hcmv	C
ENST00000225698.8	glmmTMB_nbinom2	2.19454346853914	1.246117288445	3.86482161829053	0.00648922811992696	152	15446	12	668021	64471928	22824	0.0274188535274155	human	C
ENST00000301488.8	glmmTMB_nbinom2	2.36085281108543	1.27009803473148	4.38834313824314	0.0066099330963161	107	11965	10	668021	64471928	22824	0.0278069284420965	human	C
ENST00000238738.9	glmmTMB_nbinom2	2.61267115821716	1.30641309165885	5.22503228462924	0.00661133173514483	63	8649	8	668021	64471928	22824	0.0278069284420965	human	C
ENST00000379143.10	glmmTMB_nbinom2	2.46845911446403	1.28421000048229	4.74477725410343	0.00672331153026606	94	10299	9	668021	64471928	22824	0.02818725147738	human	C
ENST00000614077.4	glmmTMB_nbinom2	2.26422779242061	1.25374919081542	4.08911729198049	0.00673242839965713	160	13723	11	668021	64471928	22824	0.02818725147738	human	C
ENST00000339083.12	glmmTMB_nbinom2	2.1850650782906	1.24073517660351	3.84812930784735	0.00678965906291794	157	15513	12	668021	64471928	22824	0.0283622576310072	human	C
ENST00000258424.3	glmmTMB_nbinom2	1.78053867355641	1.17216091159534	2.70467811771265	0.00683716387029465	413	34902	22	668021	64471928	22824	0.0284959346793686	human	C
ENST00000374980.3	glmmTMB_nbinom2	2.05853839547256	1.21897997350303	3.47633301428	0.00692060489045195	185	19211	14	668021	64471928	22824	0.0287742545848327	human	C
ENST00000678515.1	glmmTMB_nbinom2	2.25749845361689	1.25002552790079	4.07695615356033	0.00693525287327578	128	13764	11	668021	64471928	22824	0.0287742545848327	human	C
ENST00000394936.8	glmmTMB_nbinom2	1.43464722425364	1.10372045362314	1.86479524892582	0.00698489754208433	798	110261	56	668021	64471928	22824	0.0289149587440338	human	C
ENST00000265044.7	glmmTMB_nbinom2	1.88728593148046	1.18885392492222	2.99603518354627	0.00706832014519195	218	26941	18	668021	64471928	22824	0.0291479137737464	human	C
ENST00000314133.4	glmmTMB_nbinom2	1.69641878000517	1.1547909860437	2.49208446544398	0.00707288876120287	509	43293	26	668021	64471928	22824	0.0291479137737464	human	C
ENST00000217233.9	glmmTMB_nbinom2	2.44594421408096	1.2725045044181	4.7014710577641	0.007301102862436	105	10394	9	668021	64471928	22824	0.030021089622276	human	C
ENST00000322088.11	glmmTMB_nbinom2	2.09814551159029	1.21811376670751	3.61396013092065	0.0075591741042481	148	17502	13	668021	64471928	22824	0.0310128616151964	human	C
ENST00000490466.2	glmmTMB_nbinom2	2.43533756781512	1.26697578720342	4.68112266162782	0.0075914577452355	123	10439	9	668021	64471928	22824	0.0310759450684696	human	C
ENST00000526049.6	glmmTMB_nbinom2	2.23364616461289	1.23681851153441	4.03387816576276	0.00770528047795524	127	13911	11	668021	64471928	22824	0.0314717900410705	human	C
ENST00000381431.10	glmmTMB_nbinom2	2.55719501380504	1.27869180475563	5.11401286401382	0.00792671335381089	81	8837	8	668021	64471928	22824	0.032304432692471	human	C
ENST00000225972.8	glmmTMB_nbinom2	1.93823773203812	1.18722203480073	3.16433269917101	0.00814046375536915	206	23318	16	668021	64471928	22824	0.0331021512884259	human	C
ENST00000327435.11	glmmTMB_nbinom2	2.54253427727931	1.27136307909846	5.08468482168312	0.00831699717297519	89	8888	8	668021	64471928	22824	0.0337453439380318	human	C
ENST00000409248.10	glmmTMB_nbinom2	1.97276938881	1.18911768311332	3.27286282652554	0.00852369705936608	232	21478	15	668021	64471928	22824	0.0344494824660087	human	C
ENST00000372839.7	glmmTMB_nbinom2	2.70236076371111	1.28816019361344	5.66913473452415	0.00854339060512959	70	7317	7	668021	64471928	22824	0.0344494824660087	human	C
ENST00000373408.4	glmmTMB_nbinom2	2.92618439109334	1.31448158431545	6.51401677501439	0.00854677040505983	66	5792	6	668021	64471928	22824	0.0344494824660087	human	C
ENST00000368097.9	glmmTMB_nbinom2	1.68899496353079	1.14102414733687	2.50012586805506	0.00881274238463784	426	41811	25	668021	64471928	22824	0.0353517969185864	human	C
ENST00000368096.5	glmmTMB_nbinom2	1.96689651963304	1.18557589261337	3.26312464941981	0.00881780748992635	217	21542	15	668021	64471928	22824	0.0353517969185864	human	C
ENST00000253788.12	glmmTMB_nbinom2	1.50580616494688	1.10844578003324	2.04561400046472	0.00882833230991901	1032	76912	41	668021	64471928	22824	0.0353517969185864	human	C
ENST00000300086.5	glmmTMB_nbinom2	2.38957676033952	1.24317230698475	4.59315017031243	0.0089794684556233	86	10639	9	668021	64471928	22824	0.0358788326552948	human	C
ENST00000484558.3	glmmTMB_nbinom2	2.00977670610742	1.19010375040174	3.39399183226548	0.0090287367494794	207	19677	14	668021	64471928	22824	0.0359974363243886	human	C
ENST00000458455.2	glmmTMB_nbinom2	2.68040081819221	1.27769575251148	5.62305113094667	0.00910118369030932	85	7377	7	668021	64471928	22824	0.0362077394432652	human	C
ENST00000600467.6	glmmTMB_nbinom2	1.91792417499164	1.17477984900731	3.13116806023327	0.00921262559218138	311	23565	16	668021	64471928	22824	0.0365719348562189	human	C
ENST00000537328.6	glmmTMB_nbinom2	2.05519252029041	1.19318054742691	3.53996409392217	0.0094149115225287	176	17868	13	668021	64471928	22824	0.037294412453465	human	C
ENST00000391752.5	glmmTMB_nbinom2	3.18963748233809	1.32748855117867	7.66393597873431	0.00950465902829314	54	4428	5	668021	64471928	22824	0.0375689533204361	human	C
mRNA.UL123-1::TB40E-cloneBAC4:204592-207430	glmmTMB_nbinom2	1.87090570451441	1.1628619103161	3.01006346852748	0.00982742583632147	207	25667	17	668021	64471928	22824	0.0387613920325297	hcmv	C
ENST00000298130.5	glmmTMB_nbinom2	2.65133783945365	1.26385052549768	5.56204408440677	0.00989681845791999	57	7458	7	668021	64471928	22824	0.0389515039093296	human	C
ENST00000346798.8	glmmTMB_nbinom2	2.48629572111348	1.24323972429539	4.97222401442383	0.0100048063217036	72	9089	8	668021	64471928	22824	0.0392923803831007	human	C
ENST00000445593.6	glmmTMB_nbinom2	2.86146447778821	1.28540831775692	6.36994396607926	0.0100271309313209	52	5923	6	668021	64471928	22824	0.0392960909419355	human	C
ENST00000284240.10	glmmTMB_nbinom2	1.98925652246264	1.17795289631981	3.35933764798504	0.0100944247030597	186	19880	14	668021	64471928	22824	0.039475643838774	human	C
ENST00000648839.1	glmmTMB_nbinom2	1.51728387420588	1.10374524156705	2.08576242798265	0.0102304172833821	877	70745	38	668021	64471928	22824	0.0399225200994828	human	C
ENST00000257497.11	glmmTMB_nbinom2	1.82726136469327	1.15104279676718	2.90074713492696	0.0105720749582769	257	27826	18	668021	64471928	22824	0.0411683766383747	human	C
ENST00000617763.1	glmmTMB_nbinom2	2.46621046909222	1.23319523365084	4.93206096803824	0.010688480222687	97	9163	8	668021	64471928	22824	0.0414791021895431	human	C
ENST00000312037.6	glmmTMB_nbinom2	2.46604342427094	1.23308285857516	4.93184227491168	0.0106970045907744	123	9163	8	668021	64471928	22824	0.0414791021895431	human	C
ENST00000582556.5	glmmTMB_nbinom2	2.82380137970822	1.26848962575799	6.28610125784614	0.0110080847534073	71	6002	6	668021	64471928	22824	0.0425954942668687	human	C
ENST00000316292.13	glmmTMB_nbinom2	1.92631070238379	1.16111385299171	3.19578731453206	0.0111386332678515	200	21996	15	668021	64471928	22824	0.0430101007275443	human	C
ENST00000546500.5	glmmTMB_nbinom2	2.3295770972934	1.21195716581993	4.47782281856673	0.0111947595459787	92	10913	9	668021	64471928	22824	0.0431362013532682	human	C
ENST00000396651.8	glmmTMB_nbinom2	1.81389788369556	1.14262471311654	2.8795329688792	0.0115565398806831	316	28031	18	668021	64471928	22824	0.0444370717587774	human	C
ENST00000401675.7	glmmTMB_nbinom2	2.80314609232733	1.25927545365178	6.23980082526313	0.0115822542175419	61	6047	6	668021	64471928	22824	0.0444429712982087	human	C
ENST00000651785.1	glmmTMB_nbinom2	2.43799492961674	1.21908441101567	4.8756420992086	0.0117296347806096	74	9269	8	668021	64471928	22824	0.0449147265140842	human	C
mRNA.UL36-1::TB40E-cloneBAC4:81068-82603	glmmTMB_nbinom2	1.39662873510335	1.07695084734289	1.81119855983115	0.0117700683555666	971	115285	57	668021	64471928	22824	0.0449758537162816	hcmv	C
ENST00000368003.6	glmmTMB_nbinom2	2.43194474704632	1.21605642487394	4.86355331192733	0.0119661525831177	91	9292	8	668021	64471928	22824	0.0456077740023691	human	C
ENST00000539276.7	glmmTMB_nbinom2	2.58517571401051	1.23231972439128	5.42321391115519	0.0119850679233647	59	7649	7	668021	64471928	22824	0.0456077740023691	human	C
ENST00000359856.11	glmmTMB_nbinom2	2.21094041532667	1.18943956881473	4.10971490127572	0.0121266066105663	105	12776	10	668021	64471928	22824	0.0460510391533488	human	C
ENST00000276682.8	glmmTMB_nbinom2	2.57866385548074	1.22919688403444	5.40963564578683	0.0122153908456121	66	7668	7	668021	64471928	22824	0.0462631265748289	human	C
ENST00000371085.8	glmmTMB_nbinom2	2.06148002779806	1.17056047592789	3.63048299716564	0.0122327962542801	176	16443	12	668021	64471928	22824	0.0462631265748289	human	C
ENST00000373463.8	glmmTMB_nbinom2	2.57530757202662	1.22759739993955	5.40259297621861	0.0123348910849137	87	7678	7	668021	64471928	22824	0.0465183583479804	human	C
ENST00000260118.7	glmmTMB_nbinom2	2.42233138347179	1.21125496401648	4.84430570413952	0.0123509025428805	77	9329	8	668021	64471928	22824	0.0465183583479804	human	C
ENST00000358432.8	glmmTMB_nbinom2	2.57162156118576	1.22584004175608	5.39486166929384	0.0124675769035194	59	7689	7	668021	64471928	22824	0.0468617716741689	human	C
ENST00000368954.10	glmmTMB_nbinom2	2.56793878638451	1.22408295125226	5.38714276174817	0.0126017242884978	66	7700	7	668021	64471928	22824	0.0472693249842021	human	C
ENST00000311481.11	glmmTMB_nbinom2	1.79805377574455	1.13264408030085	2.85438068030204	0.0128392595171016	255	28278	18	668021	64471928	22824	0.0480622382737937	human	C
mRNA.US14-1::TB40E-cloneBAC4:6279-7212	glmmTMB_nbinom2	1.54196492203342	1.09595350801165	2.16948602600416	0.0129214210997641	572	60453	33	668021	64471928	22824	0.0481804768592492	hcmv	C
ENST00000326974.9	glmmTMB_nbinom2	3.03995516127143	1.26518929105052	7.3043041447715	0.0129232726287322	50	4646	5	668021	64471928	22824	0.0481804768592492	human	C
ENST00000247665.12	glmmTMB_nbinom2	3.03605128939809	1.26356765727288	7.29490611666169	0.0130277200804196	55	4652	5	668021	64471928	22824	0.04847155770812	human	C
ENST00000361298.9	glmmTMB_nbinom2	2.55138059135862	1.21619162230503	5.35239908134212	0.0132223894216324	82	7750	7	668021	64471928	22824	0.0490964681958796	human	C
ENST00000335181.10	glmmTMB_nbinom2	1.61119142175817	1.10467806731976	2.34994961368748	0.013250917287699	493	47336	27	668021	64471928	22824	0.0491031975298203	human	C
ENST00000389093.7	glmmTMB_nbinom2	2.39196937302393	1.19919722657199	4.77112301021572	0.0133010554268186	94	9519	8	668021	64471928	22824	0.049189818660951	human	C
ENST00000350608.7	glmmTMB_nbinom2	3.02191323660982	1.25759340784154	7.26145632813964	0.0134219581143212	55	4673	5	668021	64471928	22824	0.0495372670966313	human	C
ENST00000216281.13	glmmTMB_nbinom2	14.8920134128229	13.0298414963154	17.0203193607849	0	756	95036	220	668021	64471928	10022	0	human	G
ENST00000243077.8	glmmTMB_nbinom2	59.3874184172383	50.0492749305419	70.4678633438485	0	92	14407	133	668021	64471928	10022	0	human	G
ENST00000409115.8	glmmTMB_nbinom2	11.9616013571826	10.0612369936309	14.2209061488886	6.60592759480604e-174	586	69915	130	668021	64471928	10022	3.96355655688363e-171	human	G
RNA2.7-1::TB40E-cloneBAC4:35218-38565	glmmTMB_nbinom2	7.68034911711761	6.56234423446191	8.98882479389564	2.58155356912381e-142	75624	11814720	14170	668021	64471928	10022	1.16169910610571e-139	hcmv	G
ENST00000622633.5	glmmTMB_nbinom2	23.9624734576909	18.6679234534875	30.7586505612796	3.11342719276073e-137	102	16645	62	668021	64471928	10022	1.12083378939386e-134	human	G
ENST00000311481.11	glmmTMB_nbinom2	16.1519855814585	12.789385682277	20.3986840888822	1.10829554409294e-120	255	28278	71	668021	64471928	10022	3.32488663227882e-118	human	G
ENST00000373943.9	glmmTMB_nbinom2	32.4277031362891	23.9495858375079	43.9070611838487	4.19907511912082e-112	60	8332	42	668021	64471928	10022	1.07976217348821e-109	human	G
ENST00000368533.8	glmmTMB_nbinom2	13.3336707392898	10.5916089440979	16.7856249529363	9.28143718312677e-108	281	35220	73	668021	64471928	10022	2.08832336620352e-105	human	G
ENST00000315717.10	glmmTMB_nbinom2	16.7634435002924	13.0330746103868	21.5615306739318	8.29534419188611e-107	245	23409	61	668021	64471928	10022	1.65906883837722e-104	human	G
ENST00000375571.6	glmmTMB_nbinom2	20.4903668941097	15.2385952262074	27.5520892328157	6.96398488979932e-89	109	13814	44	668021	64471928	10022	1.25351728016388e-86	human	G
ENST00000370544.10	glmmTMB_nbinom2	21.8031702524714	15.9832246760751	29.7423231351954	2.70480586423854e-84	107	11802	40	668021	64471928	10022	4.42604595966307e-82	human	G
ENST00000312515.7	glmmTMB_nbinom2	25.310623310751	17.7903943039773	36.0097500613301	3.80722696327392e-72	82	7879	31	668021	64471928	10022	5.71084044491089e-70	human	G
ENST00000286371.8	glmmTMB_nbinom2	10.9800163772	8.40345242396639	14.3465749029226	4.9619243170169e-69	297	31638	54	668021	64471928	10022	6.87035674663878e-67	human	G
ENST00000370355.3	glmmTMB_nbinom2	12.8602274008241	9.56409227945174	17.2923309362285	4.12141794416706e-64	177	22010	44	668021	64471928	10022	5.2989659282148e-62	human	G
ENST00000391971.7	glmmTMB_nbinom2	21.1915249260752	14.8088847693431	30.3250876542805	1.30437122507302e-62	65	9107	30	668021	64471928	10022	1.56524547008763e-60	human	G
ENST00000376630.5	glmmTMB_nbinom2	10.6210154363128	8.02175343204274	14.062507636771	3.69272092989573e-61	285	29679	49	668021	64471928	10022	4.15431104613269e-59	human	G
ENST00000323274.15	glmmTMB_nbinom2	18.2964768164806	12.7857916087332	26.1822712382825	6.65537187743598e-57	82	10548	30	668021	64471928	10022	7.04686434081457e-55	human	G
ENST00000333503.8	glmmTMB_nbinom2	23.5786759164177	15.7964988935602	35.1947581370769	6.07452231678583e-54	66	6548	24	668021	64471928	10022	6.07452231678583e-52	human	G
ENST00000264202.8	glmmTMB_nbinom2	11.1700025812654	8.12285201677277	15.3602401481452	7.1643692034308e-50	198	21885	38	668021	64471928	10022	6.78729714009234e-48	human	G
ENST00000203630.10	glmmTMB_nbinom2	9.36525591316319	6.91673985214338	12.6805431740878	1.95334018841575e-47	215	28850	42	668021	64471928	10022	1.75800616957418e-45	human	G
ENST00000304434.11	glmmTMB_nbinom2	17.011689430977	11.5770159766854	24.9975967795868	3.28335725418353e-47	69	9832	26	668021	64471928	10022	2.81430621787159e-45	human	G
ENST00000646101.2	glmmTMB_nbinom2	15.1149645417415	10.4308711215849	21.9024998425435	1.06504198258928e-46	118	11917	28	668021	64471928	10022	8.71397985754869e-45	human	G
ENST00000366815.10	glmmTMB_nbinom2	7.87783507144808	5.87804225861173	10.5579855813413	2.06640179750477e-43	337	36747	45	668021	64471928	10022	1.61718401543852e-41	human	G
mRNA.UL22A::TB40E-cloneBAC4:59904-60392	glmmTMB_nbinom2	0.545709564446326	0.500293536269271	0.595248403465113	1.72001374957676e-42	62531	6318580	536	668021	64471928	10022	1.29001031218257e-40	hcmv	G
ENST00000222008.11	glmmTMB_nbinom2	8.8123837480453	6.40838711214933	12.1181985363501	6.97622054236283e-41	247	27740	38	668021	64471928	10022	5.02287879050124e-39	human	G
ENST00000646664.1	glmmTMB_nbinom2	6.74423857823356	5.09372870347182	8.9295595914113	1.58513569281291e-40	345	46739	49	668021	64471928	10022	1.09740163348586e-38	human	G
ENST00000409304.6	glmmTMB_nbinom2	5.51432785292277	4.2872253744219	7.09265527558605	2.49327457536465e-40	525	71163	61	668021	64471928	10022	1.6621830502431e-38	human	G
ENST00000295598.10	glmmTMB_nbinom2	10.4128380530635	7.35979471938921	14.7323669278001	5.58850110046248e-40	158	19772	32	668021	64471928	10022	3.59260785029731e-38	human	G
ENST00000372661.6	glmmTMB_nbinom2	13.0223457237417	8.8621369017168	19.1355076128199	4.85200611050252e-39	109	12844	26	668021	64471928	10022	3.01158999962225e-37	human	G
ENST00000341369.11	glmmTMB_nbinom2	9.41290380907519	6.68812398396775	13.2477744628081	7.69662689694787e-38	188	22553	33	668021	64471928	10022	4.61797613816872e-36	human	G
ENST00000238081.8	glmmTMB_nbinom2	7.53085125029884	5.47646463562362	10.3559000792615	1.97170487521014e-35	288	32461	38	668021	64471928	10022	1.1448608952833e-33	human	G
ENST00000376395.9	glmmTMB_nbinom2	12.4147930425884	8.24608680585152	18.6909366732509	1.59107148179887e-33	106	11918	23	668021	64471928	10022	8.94977708511864e-32	human	G
ENST00000005257.7	glmmTMB_nbinom2	12.8357428297678	8.44782994258112	19.5027948137883	5.90216776321309e-33	97	11026	22	668021	64471928	10022	3.21936423447987e-31	human	G
ENST00000585421.5	glmmTMB_nbinom2	14.1270393394165	9.00713376713182	22.1572417660422	9.1211804313009e-31	57	8652	19	668021	64471928	10022	4.82886022833577e-29	human	G
ENST00000655399.1	glmmTMB_nbinom2	15.7418623684534	9.64036723428652	25.705061311979	3.16782572053952e-28	63	6539	16	668021	64471928	10022	1.62916751342033e-26	human	G
ENST00000279387.12	glmmTMB_nbinom2	14.260221393428	8.86144453388659	22.9481675828298	6.81087773969044e-28	74	7669	17	668021	64471928	10022	3.40543886984522e-26	human	G
ENST00000228251.9	glmmTMB_nbinom2	9.21926180602501	6.12357195482413	13.8799362324914	1.92564073154397e-26	147	16049	23	668021	64471928	10022	9.36798193724092e-25	human	G
ENST00000216218.8	glmmTMB_nbinom2	8.03936416264424	5.47105300349505	11.813333941075	2.55484133569474e-26	191	20805	26	668021	64471928	10022	1.21018800111856e-24	human	G
ENST00000318008.11	glmmTMB_nbinom2	11.2228224735294	7.15546821131043	17.6021667000445	6.30877692711259e-26	93	10891	19	668021	64471928	10022	2.91174319712889e-24	human	G
ENST00000542996.7	glmmTMB_nbinom2	13.7826431669801	8.44038944668463	22.5062189213223	1.00944552135925e-25	53	7468	16	668021	64471928	10022	4.54250484611661e-24	human	G
ENST00000422453.7	glmmTMB_nbinom2	12.5906632211624	7.71042773628452	20.5597932787476	4.33497853625454e-24	63	8175	16	668021	64471928	10022	1.90316130859955e-22	human	G
ENST00000525451.6	glmmTMB_nbinom2	5.18794119762913	3.75664690948722	7.16456311134427	1.58921727742646e-23	457	45880	37	668021	64471928	10022	6.81093118897053e-22	human	G
ENST00000333926.6	glmmTMB_nbinom2	12.9872968520514	7.82663510472974	21.5507529438001	3.3133575131118e-23	75	7430	15	668021	64471928	10022	1.38698686595378e-21	human	G
ENST00000373699.6	glmmTMB_nbinom2	12.7808839598855	7.70224406126012	21.2082340544963	6.15583824844831e-23	60	7550	15	668021	64471928	10022	2.51829746527431e-21	human	G
ENST00000262948.10	glmmTMB_nbinom2	8.04356356842039	5.29385952552057	12.2215020189561	1.54182490409801e-22	174	17595	22	668021	64471928	10022	6.16729961639206e-21	human	G
ENST00000374266.7	glmmTMB_nbinom2	13.2037230150213	7.81707797607472	22.3022339026156	4.98273509101319e-22	68	6821	14	668021	64471928	10022	1.94976590517907e-20	human	G
ENST00000261601.8	glmmTMB_nbinom2	11.633138893717	6.88725873424997	19.6493156047009	4.50947177106786e-20	63	7742	14	668021	64471928	10022	1.7270317421111e-18	human	G
ENST00000643777.4	glmmTMB_nbinom2	5.99765204671767	4.08164487334349	8.81307198194101	7.33080222738663e-20	257	27889	26	668021	64471928	10022	2.74905083526999e-18	human	G
ENST00000372839.7	glmmTMB_nbinom2	11.4294809872073	6.63426203206059	19.6906656694654	1.66202155101449e-18	70	7317	13	668021	64471928	10022	6.10538528944098e-17	human	G
ENST00000395240.7	glmmTMB_nbinom2	7.82238692148201	4.92639388916121	12.4207967381575	2.80064819324904e-18	122	14803	18	668021	64471928	10022	1.00823334956965e-16	human	G
ENST00000272102.10	glmmTMB_nbinom2	12.5604087329565	7.07108914822824	22.3111127906597	5.99237230651544e-18	441	53900	108	668021	64471928	10022	2.11443052582022e-16	human	G
ENST00000368494.4	glmmTMB_nbinom2	10.9706620874267	6.36793646698248	18.9002241559004	6.10835485236952e-18	57	7623	13	668021	64471928	10022	2.11443052582022e-16	human	G
ENST00000234677.7	glmmTMB_nbinom2	7.82334484964606	4.86119939604189	12.5904575496981	2.38361097423153e-17	117	13979	17	668021	64471928	10022	8.09528255399389e-16	human	G
ENST00000375142.6	glmmTMB_nbinom2	11.4399036710616	6.49463254691321	20.1507006066677	3.24645124788133e-17	71	6748	12	668021	64471928	10022	1.08215041596044e-15	human	G
ENST00000648006.3	glmmTMB_nbinom2	6.92372835718994	4.41548584975213	10.8567926600528	3.43576823104602e-17	3629	429581	437	668021	64471928	10022	1.12443323925143e-15	human	G
ENST00000249364.9	glmmTMB_nbinom2	15.0834312505044	7.97534585941464	28.5266497903819	7.04905080983443e-17	112	16048	40	668021	64471928	10022	2.2657663317325e-15	human	G
ENST00000376228.10	glmmTMB_nbinom2	3.56847257980078	2.6355059031266	4.83170860580627	1.91702602078401e-16	617	75715	42	668021	64471928	10022	6.0537663814232e-15	human	G
ENST00000370282.8	glmmTMB_nbinom2	10.4729487715124	5.94566747654772	18.4474924646154	4.23727859493226e-16	57	7371	12	668021	64471928	10022	1.31501749497898e-14	human	G
ENST00000278175.10	glmmTMB_nbinom2	16.7828059173759	8.45569388117367	33.3104034297432	7.4012317703371e-16	210	30845	76	668021	64471928	10022	2.2580029129842e-14	human	G
ENST00000261700.8	glmmTMB_nbinom2	6.33206044495075	4.03720699037079	9.93136828855719	9.18536477119612e-16	171	19303	19	668021	64471928	10022	2.75560943135884e-14	human	G
ENST00000225964.10	glmmTMB_nbinom2	5.23789131178833	3.47908605274255	7.88583696355551	2.14928914568382e-15	212	28248	23	668021	64471928	10022	6.34216469218176e-14	human	G
ENST00000373840.9	glmmTMB_nbinom2	15.7906979024599	7.93288163768099	31.4319753697527	3.95407464326035e-15	91	12344	31	668021	64471928	10022	1.14795715449494e-13	human	G
ENST00000233809.9	glmmTMB_nbinom2	5.2805401601635	3.47539269866462	8.02329601308472	6.36517969500337e-15	212	26802	22	668021	64471928	10022	1.81862277000096e-13	human	G
ENST00000350997.12	glmmTMB_nbinom2	10.4810756299212	5.63771580704333	19.4853643070987	1.11563954962606e-13	51	6138	10	668021	64471928	10022	3.1377362333233e-12	human	G
ENST00000338110.11	glmmTMB_nbinom2	10.1582928982517	5.46408221972856	18.8853151283286	2.34414644978164e-13	61	6333	10	668021	64471928	10022	6.49148247631838e-12	human	G
ENST00000317089.10	glmmTMB_nbinom2	8.09696598641933	4.59678864353288	14.2623172978527	4.46051007944675e-13	71	9534	12	668021	64471928	10022	1.21650274894002e-11	human	G
ENST00000502976.5	glmmTMB_nbinom2	7.31920952515957	4.24844451713172	12.6095157550402	7.38031062566694e-13	85	11426	13	668021	64471928	10022	1.9827700188359e-11	human	G
ENST00000317610.11	glmmTMB_nbinom2	5.69709725254717	3.54023213445613	9.16801946095175	7.61331158052932e-13	144	19196	17	668021	64471928	10022	2.01528835955188e-11	human	G
ENST00000392246.7	glmmTMB_nbinom2	5.76050902102269	3.52769337531069	9.40656135635975	2.58672862806736e-12	169	17868	16	668021	64471928	10022	6.74798772539311e-11	human	G
ENST00000369144.8	glmmTMB_nbinom2	9.01596710808093	4.8495499367208	16.7618983111169	3.6452634951938e-12	60	7135	10	668021	64471928	10022	9.37353470192692e-11	human	G
ENST00000316731.13	glmmTMB_nbinom2	9.81474927885706	5.10525722782349	18.8686483575859	7.45888579316103e-12	52	5899	9	668021	64471928	10022	1.88887627658793e-10	human	G
ENST00000532317.5	glmmTMB_nbinom2	8.72513017233703	4.69314619562175	16.2210792826454	7.55550510635171e-12	56	7373	10	668021	64471928	10022	1.88887627658793e-10	human	G
ENST00000539276.7	glmmTMB_nbinom2	8.4102996976114	4.52380247661766	15.6357713161093	1.68991428066317e-11	59	7649	10	668021	64471928	10022	4.16691192492288e-10	human	G
ENST00000494664.6	glmmTMB_nbinom2	8.23582679933538	4.42994807357009	15.3114307306062	2.65929468401677e-11	71	7811	10	668021	64471928	10022	6.46855463679754e-10	human	G
ENST00000276390.7	glmmTMB_nbinom2	8.97574612399315	4.6689802165018	17.2551638144957	4.67551347874668e-11	51	6451	9	668021	64471928	10022	1.1221232348992e-09	human	G
ENST00000355937.9	glmmTMB_nbinom2	8.9486125088152	4.65473422608833	17.2034883074771	4.97925474035542e-11	53	6470	9	668021	64471928	10022	1.17929717534734e-09	human	G
ENST00000536189.6	glmmTMB_nbinom2	7.90589927332052	4.25248963121347	14.6980354428411	6.35712121117398e-11	58	8137	10	668021	64471928	10022	1.48608028313158e-09	human	G
ENST00000581373.5	glmmTMB_nbinom2	10.0535899289744	5.02638676922495	20.1088127715969	6.79073470759472e-11	56	5119	8	668021	64471928	10022	1.56709262482955e-09	human	G
ENST00000327141.9	glmmTMB_nbinom2	6.13303263003286	3.48182941918947	10.8029672659277	3.40656443087174e-10	122	12587	12	668021	64471928	10022	7.7472608470583e-09	human	G
ENST00000570308.5	glmmTMB_nbinom2	5.70966895042022	3.31418729280664	9.83659541334642	3.44322704313702e-10	102	14647	13	668021	64471928	10022	7.7472608470583e-09	human	G
ENST00000228506.8	glmmTMB_nbinom2	7.99134446024506	4.15679378213319	15.3631836529347	4.59706729333465e-10	53	7245	9	668021	64471928	10022	1.02157050962992e-08	human	G
ENST00000366813.1	glmmTMB_nbinom2	7.95514362712002	4.13796896220484	15.293568102161	5.01374444948166e-10	62	7278	9	668021	64471928	10022	1.10057804988622e-08	human	G
ENST00000244061.6	glmmTMB_nbinom2	6.4225266882212	3.5556429277456	11.6009537231757	7.05215463161559e-10	81	11018	11	668021	64471928	10022	1.5293829321576e-08	human	G
ENST00000243253.8	glmmTMB_nbinom2	6.37106673778385	3.52715414308826	11.5080004248853	8.3436166164888e-10	96	11107	11	668021	64471928	10022	1.78791784639046e-08	human	G
ENST00000261712.8	glmmTMB_nbinom2	22.3594890746794	8.27132914281561	60.4433390387994	9.12239787307651e-10	59	6266	23	668021	64471928	10022	1.93180190253385e-08	human	G
ENST00000281938.7	glmmTMB_nbinom2	7.38297619853745	3.84034360147634	14.1936095320262	2.03691088968107e-09	59	7842	9	668021	64471928	10022	4.26330186212318e-08	human	G
ENST00000374077.8	glmmTMB_nbinom2	6.31061351498472	3.39440588440099	11.7321982967678	5.78878500817338e-09	117	10194	10	668021	64471928	10022	1.19767965686346e-07	human	G
ENST00000262187.10	glmmTMB_nbinom2	4.07457825991581	2.5319840111774	6.55698769142634	7.16128159413134e-09	224	26840	17	668021	64471928	10022	1.46480759879959e-07	human	G
ENST00000527446.5	glmmTMB_nbinom2	7.71810511442505	3.85873912825383	15.4374640465189	7.56925560051887e-09	73	6668	8	668021	64471928	10022	1.53086068325101e-07	human	G
ENST00000647444.2	glmmTMB_nbinom2	6.10344163514268	3.28296865126428	11.3470470634093	1.0826935062989e-08	91	10540	10	668021	64471928	10022	2.16538701259779e-07	human	G
ENST00000371142.9	glmmTMB_nbinom2	7.34156023483178	3.67048227826205	14.6843119229509	1.73675514368036e-08	53	7010	8	668021	64471928	10022	3.43533984464247e-07	human	G
ENST00000358227.5	glmmTMB_nbinom2	7.18680547303834	3.59312048401637	14.3747400447757	2.45895878597754e-08	74	7161	8	668021	64471928	10022	4.81100632039084e-07	human	G
ENST00000253063.4	glmmTMB_nbinom2	7.17973282712815	3.58957505507389	14.3606311828129	2.49889586816271e-08	60	7168	8	668021	64471928	10022	4.83657264805687e-07	human	G
ENST00000322611.4	glmmTMB_nbinom2	8.04991946309039	3.83667641252462	16.8899319084355	3.46377176169738e-08	56	5594	7	668021	64471928	10022	6.63275443729285e-07	human	G
ENST00000330537.10	glmmTMB_nbinom2	7.02585038284796	3.51264072757752	14.0528387132286	3.54590405183468e-08	58	7325	8	668021	64471928	10022	6.71855504558149e-07	human	G
ENST00000330899.5	glmmTMB_nbinom2	3.95104412762041	2.41958966907026	6.45181697457082	3.98447771370756e-08	230	26051	16	668021	64471928	10022	7.47089571320167e-07	human	G
ENST00000563060.6	glmmTMB_nbinom2	7.9392244249576	3.78391895694931	16.657672954143	4.2629819942744e-08	54	5672	7	668021	64471928	10022	7.91068823679785e-07	human	G
ENST00000378609.9	glmmTMB_nbinom2	6.93767539230814	3.4685408146737	13.8765384121812	4.34189158697452e-08	65	7418	8	668021	64471928	10022	7.97490291485117e-07	human	G
ENST00000258733.9	glmmTMB_nbinom2	6.19820458634233	3.22407290153908	11.9159030417133	4.49207269177665e-08	58	9341	9	668021	64471928	10022	8.16740489413936e-07	human	G
ENST00000380629.7	glmmTMB_nbinom2	6.18841190676246	3.21900336353252	11.8969872357428	4.61218536239456e-08	77	9356	9	668021	64471928	10022	8.30193365231021e-07	human	G
ENST00000379607.10	glmmTMB_nbinom2	5.62820595338488	3.02734659905075	10.4635201874967	4.73380331227845e-08	98	11430	10	668021	64471928	10022	8.43648115059526e-07	human	G
ENST00000244741.10	glmmTMB_nbinom2	6.11914120075269	3.18298101333686	11.7637802041097	5.57513618376608e-08	82	9462	9	668021	64471928	10022	9.83847561841072e-07	human	G
ENST00000394885.8	glmmTMB_nbinom2	6.06953743386206	3.15714327569149	11.6685501556733	6.39397505640658e-08	74	9539	9	668021	64471928	10022	1.11739369917785e-06	human	G
ENST00000499869.7	glmmTMB_nbinom2	6.65051601249648	3.3336035915445	13.2677332555848	7.57624203427561e-08	75	7739	8	668021	64471928	10022	1.31127265977847e-06	human	G
ENST00000261636.13	glmmTMB_nbinom2	7.59766189461911	3.62112840964642	15.9410160963012	8.17182278502034e-08	50	5927	7	668021	64471928	10022	1.40088390600349e-06	human	G
ENST00000370982.4	glmmTMB_nbinom2	6.614756672722	3.30707595676928	13.2307229744021	9.21572719583825e-08	54	7780	8	668021	64471928	10022	1.56493480684046e-06	human	G
ENST00000380752.10	glmmTMB_nbinom2	6.59207460834864	3.29576967856957	13.185219806044	9.71833717731263e-08	53	7807	8	668021	64471928	10022	1.63486045973484e-06	human	G
ENST00000674681.1	glmmTMB_nbinom2	6.55512549142423	3.27729591974227	13.111318373624	1.06061626986203e-07	62	7851	8	668021	64471928	10022	1.76769378310339e-06	human	G
ENST00000621421.4	glmmTMB_nbinom2	5.86361646483405	3.05003152731114	11.2726697212155	1.13342910757494e-07	102	9874	9	668021	64471928	10022	1.87171779232559e-06	human	G
ENST00000476781.6	glmmTMB_nbinom2	6.46617783226666	3.23282617294291	12.9334067227113	1.31033889136908e-07	75	7959	8	668021	64471928	10022	2.13981143600589e-06	human	G
ENST00000541078.7	glmmTMB_nbinom2	5.80948871695906	3.02187660520695	11.168609298712	1.31955038553697e-07	93	9966	9	668021	64471928	10022	2.13981143600589e-06	human	G
ENST00000546591.6	glmmTMB_nbinom2	4.4327494213466	2.51654776357099	7.80802483341951	2.53594682730713e-07	186	17415	12	668021	64471928	10022	4.07562882960074e-06	human	G
ENST00000265729.7	glmmTMB_nbinom2	5.56705394349596	2.89577098618538	10.7025347507263	2.62876194755104e-07	104	10400	9	668021	64471928	10022	4.1874084120282e-06	human	G
ENST00000412585.7	glmmTMB_nbinom2	3.05907237677836	1.99365761546611	4.69384699447533	3.07898403609369e-07	379	44163	21	668021	64471928	10022	4.86155374120056e-06	human	G
ENST00000369705.4	glmmTMB_nbinom2	6.87613239629893	3.27725171329085	14.4270873487329	3.40720434096239e-07	53	6549	7	668021	64471928	10022	5.333015490202e-06	human	G
mRNA.US18-1::TB40E-cloneBAC4:10327-11152	glmmTMB_nbinom2	0.483834640416136	0.365426258500903	0.640610667188912	3.98437528410339e-07	6170	651501	49	668021	64471928	10022	6.18265130291905e-06	hcmv	G
ENST00000381192.10_PAR_Y	glmmTMB_nbinom2	5.37230881230739	2.79447223962542	10.3281405216837	4.61870345582983e-07	98	10777	9	668021	64471928	10022	7.10569762435359e-06	human	G
ENST00000309422.7	glmmTMB_nbinom2	6.64272484968542	3.16598694254365	13.9374527530983	5.49908654702258e-07	67	6779	7	668021	64471928	10022	8.38843710562766e-06	human	G
ENST00000361183.8	glmmTMB_nbinom2	5.85954109700818	2.92953323119917	11.720031540135	5.76679247515677e-07	74	8783	8	668021	64471928	10022	8.72287937418672e-06	human	G
ENST00000302386.10	glmmTMB_nbinom2	4.2322601541746	2.40272726750089	7.45487274185911	5.88987936983554e-07	185	18240	12	668021	64471928	10022	8.8348190547533e-06	human	G
ENST00000256433.6	glmmTMB_nbinom2	4.21401318452685	2.39236887590543	7.42272953732746	6.36376541223426e-07	172	18319	12	668021	64471928	10022	9.46675846448072e-06	human	G
ENST00000579408.5	glmmTMB_nbinom2	5.21595508291809	2.71313884492436	10.0275691669504	7.310327786578e-07	113	11100	9	668021	64471928	10022	1.07857295211807e-05	human	G
ENST00000280557.11	glmmTMB_nbinom2	21.173547231854	6.30143037651292	71.1456091065538	7.94140996447549e-07	58	8527	31	668021	64471928	10022	1.15336202154264e-05	human	G
ENST00000501597.3	glmmTMB_nbinom2	2.2548491600085	1.63276333594342	3.11395082340777	7.9453828150715e-07	1206	105561	37	668021	64471928	10022	1.15336202154264e-05	human	G
ENST00000297268.11	glmmTMB_nbinom2	3.09625003454829	1.97411221827257	4.85624078900088	8.57848136937157e-07	265	39476	19	668021	64471928	10022	1.23530131718951e-05	human	G
ENST00000372134.6	glmmTMB_nbinom2	5.68917927200698	2.84435859131457	11.3792827978398	8.85806027717896e-07	78	9046	8	668021	64471928	10022	1.26543718245414e-05	human	G
ENST00000394936.8	glmmTMB_nbinom2	2.21706121707257	1.6122522801221	3.04875390833688	9.64632282260006e-07	798	110261	38	668021	64471928	10022	1.36719536068347e-05	human	G
ENST00000322753.7	glmmTMB_nbinom2	4.3646540239233	2.41636965196401	7.88381228553585	1.03681016670195e-06	152	16213	11	668021	64471928	10022	1.45801429692462e-05	human	G
ENST00000372733.3	glmmTMB_nbinom2	5.46214705241874	2.73085232157691	10.9251789950395	1.5842146420759e-06	69	9422	8	668021	64471928	10022	2.21053205871055e-05	human	G
ENST00000262067.5	glmmTMB_nbinom2	12.3565438562891	4.4151788834172	34.5816511865142	1.68285758389633e-06	71	9746	17	668021	64471928	10022	2.33011050077953e-05	human	G
ENST00000534355.6	glmmTMB_nbinom2	4.91487114027018	2.5565276743123	9.44873727289443	1.80023486367557e-06	115	11780	9	668021	64471928	10022	2.47360515619544e-05	human	G
ENST00000642816.3	glmmTMB_nbinom2	5.40136479741239	2.70046098011469	10.8036153418098	1.85452299183403e-06	89	9528	8	668021	64471928	10022	2.52191741028603e-05	human	G
ENST00000429029.6	glmmTMB_nbinom2	6.06566976900949	2.89096881971152	12.7266504902488	1.86341675315579e-06	62	7424	7	668021	64471928	10022	2.52191741028603e-05	human	G
ENST00000295317.4	glmmTMB_nbinom2	18.4361414016448	5.52045371475724	61.5694519587846	2.17062034121697e-06	104	15935	52	668021	64471928	10022	2.91575866730638e-05	human	G
ENST00000618619.4	glmmTMB_nbinom2	5.77250007809134	2.75123489664993	12.1115638625183	3.54081316584141e-06	86	7801	7	668021	64471928	10022	4.70900134739327e-05	human	G
ENST00000348462.6	glmmTMB_nbinom2	2.36804274570543	1.64474003173102	3.40943026697437	3.55791212914159e-06	978	78782	29	668021	64471928	10022	4.70900134739327e-05	human	G
ENST00000225972.8	glmmTMB_nbinom2	3.58647824409522	2.08177740128929	6.1787711728459	4.18612833695055e-06	206	23318	13	668021	64471928	10022	5.50002263248977e-05	human	G
ENST00000368076.1	glmmTMB_nbinom2	5.49428360837537	2.61863128239375	11.5278361532699	6.60583920652857e-06	78	8196	7	668021	64471928	10022	8.61631200851552e-05	human	G
ENST00000356978.9	glmmTMB_nbinom2	8.34802853401229	3.30539944163646	21.0835578680261	7.14937379957624e-06	167	18635	24	668021	64471928	10022	9.19284479672173e-05	human	G
ENST00000307767.13	glmmTMB_nbinom2	6.26222186778796	2.81111406648436	13.9501357091658	7.14999039745023e-06	50	6155	6	668021	64471928	10022	9.19284479672173e-05	human	G
ENST00000248564.6	glmmTMB_nbinom2	3.8397756927947	2.12577727513757	6.93575829576165	8.20437930514047e-06	162	18429	11	668021	64471928	10022	0.0001047367570869	human	G
ENST00000270460.11	glmmTMB_nbinom2	6.12381388858038	2.75053480788404	13.634110877084	9.09631943443289e-06	68	6303	6	668021	64471928	10022	0.000115305457619572	human	G
ENST00000449187.7	glmmTMB_nbinom2	5.34623739546744	2.54807526936907	11.2171938687556	9.25972945818424e-06	59	8423	7	668021	64471928	10022	0.000116003165715231	human	G
ENST00000348035.9	glmmTMB_nbinom2	3.59866133816454	2.04301084972232	6.3388617973127	9.28025325721849e-06	195	21451	12	668021	64471928	10022	0.000116003165715231	human	G
ENST00000367287.5	glmmTMB_nbinom2	4.38251197274967	2.2796172090872	8.42527908401988	9.38503170417354e-06	108	13211	9	668021	64471928	10022	0.000116503841844913	human	G
ENST00000373001.4	glmmTMB_nbinom2	5.95750669635327	2.67584503947509	13.2638047097287	1.2413046957764e-05	52	6479	6	668021	64471928	10022	0.000153037565232707	human	G
ENST00000054950.4	glmmTMB_nbinom2	5.14880103591042	2.45397584276955	10.8029393139718	1.46254976278407e-05	71	8746	7	668021	64471928	10022	0.000179087726055192	human	G
ENST00000256255.11	glmmTMB_nbinom2	4.98023381874546	2.38507365948822	10.3991458673432	1.92046398117507e-05	72	9042	7	668021	64471928	10022	0.000233569943656427	human	G
ENST00000642480.2	glmmTMB_nbinom2	11.5916150473142	3.74539417984518	35.8748726978248	2.12922996502869e-05	93	12705	23	668021	64471928	10022	0.000257222411882661	human	G
ENST00000652332.1	glmmTMB_nbinom2	4.48921781910752	2.24442776910865	8.97916025847251	2.17914679449187e-05	82	11464	8	668021	64471928	10022	0.000261497615339024	human	G
ENST00000175091.5	glmmTMB_nbinom2	2.87912431564426	1.76315415902187	4.70143622015028	2.37276971105083e-05	296	35750	16	668021	64471928	10022	0.000282846720522615	human	G
ENST00000334976.11	glmmTMB_nbinom2	4.43924318227735	2.2194388038352	8.87921757398415	2.50846373246234e-05	99	11593	8	668021	64471928	10022	0.00029705491568633	human	G
ENST00000644362.1	glmmTMB_nbinom2	4.90376105586048	2.33718390316956	10.2888234256461	2.60757965701134e-05	82	9183	7	668021	64471928	10022	0.000306774077295452	human	G
ENST00000262768.11	glmmTMB_nbinom2	6.20153513598899	2.6433786140875	14.5491976964421	2.73867074618869e-05	327	36211	35	668021	64471928	10022	0.000320104372931146	human	G
ENST00000322030.13	glmmTMB_nbinom2	11.3653527632396	3.5861858043547	36.019116264424	3.62824797107994e-05	84	10682	20	668021	64471928	10022	0.0004213449256738	human	G
ENST00000379666.7	glmmTMB_nbinom2	6.31929430164214	2.62969151441857	15.1856140736706	3.76569395588038e-05	52	5090	5	668021	64471928	10022	0.000434503148755428	human	G
ENST00000284719.8	glmmTMB_nbinom2	5.30686770603842	2.38369299956381	11.814795300631	4.36635298806638e-05	74	7274	6	668021	64471928	10022	0.000500600979523533	human	G
ENST00000302422.4	glmmTMB_nbinom2	5.23999619693709	2.35355035987234	11.6664425848124	4.99406195787127e-05	67	7366	6	668021	64471928	10022	0.000565573112232043	human	G
ENST00000269321.12	glmmTMB_nbinom2	2.95860513630123	1.75160199123643	4.9973363791218	4.99589582471638e-05	286	30441	14	668021	64471928	10022	0.000565573112232043	human	G
ENST00000227524.9	glmmTMB_nbinom2	4.54306614495907	2.16526645891466	9.53206009010955	6.2491630198927e-05	90	9912	7	668021	64471928	10022	0.000703030839737929	human	G
ENST00000287667.12	glmmTMB_nbinom2	3.78802303479571	1.97037282011168	7.28243831100429	6.50507223467756e-05	112	15284	9	668021	64471928	10022	0.000727275156672025	human	G
ENST00000388825.9	glmmTMB_nbinom2	5.94581843806944	2.47433064489585	14.2878062685008	6.73886743611807e-05	57	5410	5	668021	64471928	10022	0.000744665517243128	human	G
ENST00000268182.10	glmmTMB_nbinom2	4.51215718589385	2.15054302710344	9.46717280873743	6.74335996170166e-05	65	9980	7	668021	64471928	10022	0.000744665517243128	human	G
ENST00000471696.6	glmmTMB_nbinom2	4.49146267505422	2.14068115652829	9.42374668917144	7.09703505391133e-05	73	10026	7	668021	64471928	10022	0.000778942871770755	human	G
mRNA.RNA4.9L::TB40E-cloneBAC4:126772-131672	glmmTMB_nbinom2	0.522748095137404	0.379387105811341	0.720281651073487	7.30224016120931e-05	28601	4038278	323	668021	64471928	10022	0.00079660801758647	hcmv	G
ENST00000309212.11	glmmTMB_nbinom2	4.45059488962393	2.12119813653575	9.33802200293078	7.85370197362182e-05	90	10118	7	668021	64471928	10022	0.000851606238103571	human	G
ENST00000262061.7	glmmTMB_nbinom2	4.41695233187019	2.10515874581132	9.2674568798348	8.53921005522575e-05	91	10195	7	668021	64471928	10022	0.000920393898168045	human	G
ENST00000261313.3	glmmTMB_nbinom2	3.36684824913251	1.81098843224927	6.25938130295376	0.000124537299688787	188	19107	10	668021	64471928	10022	0.00133432821095129	human	G
ENST00000621914.4	glmmTMB_nbinom2	5.55050769517577	2.30977054874344	13.3381801456277	0.000127407166360181	50	5795	5	668021	64471928	10022	0.00135699940501968	human	G
ENST00000215730.12	glmmTMB_nbinom2	5.52382563112825	2.2986685628325	13.2740535527709	0.000133101664709481	57	5823	5	668021	64471928	10022	0.00140931174398274	human	G
ENST00000371085.8	glmmTMB_nbinom2	3.52105020212663	1.83150963389764	6.76916697375608	0.000160290564746832	176	16443	9	668021	64471928	10022	0.00168726910259823	human	G
ENST00000229270.8	glmmTMB_nbinom2	3.29493962781252	1.77230989955365	6.1256934544368	0.000164046100430322	189	19524	10	668021	64471928	10022	0.00171676151613128	human	G
ENST00000376806.9	glmmTMB_nbinom2	4.08985375060421	1.94884243232277	8.58299440935048	0.000195960658127532	79	11004	7	668021	64471928	10022	0.0020388970209801	human	G
ENST00000466397.5	glmmTMB_nbinom2	3.44862900975096	1.79386333894645	6.62984843309232	0.000205370230966338	193	16789	9	668021	64471928	10022	0.00212451963068626	human	G
ENST00000329559.8	glmmTMB_nbinom2	4.02317992896087	1.91749313399176	8.44121757406154	0.000231593326527019	117	11193	7	668021	64471928	10022	0.00238125961191791	human	G
ENST00000679644.1	glmmTMB_nbinom2	2.89528411868702	1.64370616629948	5.09985926912557	0.000232834273165307	198	26663	12	668021	64471928	10022	0.00238125961191791	human	G
ENST00000602318.6	glmmTMB_nbinom2	4.46893141080799	2.00723294944407	9.94969117064245	0.000246228421970914	77	8637	6	668021	64471928	10022	0.00250401785055166	human	G
ENST00000342374.5	glmmTMB_nbinom2	12.760505166418	3.2619343688733	49.9183839061801	0.000253374013593714	75	9379	22	668021	64471928	10022	0.00255930389796995	human	G
ENST00000263574.9	glmmTMB_nbinom2	4.45348308182684	2.00029796699424	9.91527856718312	0.000254508554298123	60	8667	6	668021	64471928	10022	0.00255930389796995	human	G
ENST00000252674.9	glmmTMB_nbinom2	5.10396709748537	2.12394882471358	12.2651166681129	0.000268514083939069	50	6302	5	668021	64471928	10022	0.00268514083939069	human	G
ENST00000409600.6	glmmTMB_nbinom2	3.15840769711272	1.69887132845812	5.87186269735601	0.000277955956719129	164	20368	10	668021	64471928	10022	0.00276420288449963	human	G
ENST00000357903.7	glmmTMB_nbinom2	4.39115233292834	1.97229951657741	9.77651652242102	0.000291026026822764	68	8790	6	668021	64471928	10022	0.00287827938615921	human	G
ENST00000258405.9	glmmTMB_nbinom2	9.42527404238054	2.79876612860132	31.7410554122892	0.000293189781682503	169	22648	23	668021	64471928	10022	0.00288383391818856	human	G
mRNA.UL73-1::TB40E-cloneBAC4:139414-141510	glmmTMB_nbinom2	0.533080700094902	0.378768659549594	0.750260153919791	0.000308722844367651	3739	398233	33	668021	64471928	10022	0.00302011478185746	hcmv	G
ENST00000329251.5	glmmTMB_nbinom2	2.28874463974424	1.45926299688507	3.58972442742654	0.000311226023722519	629	53404	19	668021	64471928	10022	0.00302814509567857	human	G
ENST00000512737.6	glmmTMB_nbinom2	2.8293747971691	1.60628647773782	4.98376961632017	0.000317351425189226	299	27284	12	668021	64471928	10022	0.00307114282441187	human	G
ENST00000327435.11	glmmTMB_nbinom2	4.34263729664783	1.95049140964025	9.66858843726724	0.000323254303641469	89	8888	6	668021	64471928	10022	0.00311153875162911	human	G
ENST00000543796.6	glmmTMB_nbinom2	2.93905737589216	1.6271244579329	5.30878766935867	0.000352023497522424	238	24077	11	668021	64471928	10022	0.00337043774223598	human	G
ENST00000369905.9	glmmTMB_nbinom2	3.82431461914427	1.82270943836997	8.02397902722219	0.000388583458390501	107	11775	7	668021	64471928	10022	0.00370079484181429	human	G
ENST00000353047.11	glmmTMB_nbinom2	3.49384448139579	1.74678050206975	6.98825596330843	0.000404762292211469	122	14730	8	668021	64471928	10022	0.00383459013674024	human	G
ENST00000332118.11	glmmTMB_nbinom2	3.78955331661624	1.80614121043052	7.95104738020682	0.000425780188027184	117	11883	7	668021	64471928	10022	0.00401258815941849	human	G
mRNA.UL30A-1::TB40E-cloneBAC4:70076-70647	glmmTMB_nbinom2	0.571265355339573	0.417130100170164	0.782355687297847	0.000483385989314011	4340	439180	39	668021	64471928	10022	0.00453174364981885	hcmv	G
ENST00000368003.6	glmmTMB_nbinom2	4.15385532398388	1.86570511032134	9.24825362654306	0.000488303062448359	91	9292	6	668021	64471928	10022	0.00455412182594325	human	G
ENST00000443585.6	glmmTMB_nbinom2	3.42298336354979	1.71135541112665	6.84651185309604	0.000503223224959876	118	15035	8	668021	64471928	10022	0.00466908146869988	human	G
ENST00000223136.5	glmmTMB_nbinom2	4.69976750754104	1.95574656381461	11.293802087453	0.000541215547537101	65	6844	5	668021	64471928	10022	0.0049958358234194	human	G
ENST00000261507.11	glmmTMB_nbinom2	4.08185124634082	1.83337144874103	9.08790720434505	0.000572562775077997	75	9456	6	668021	64471928	10022	0.00525822956704283	human	G
ENST00000237530.11	glmmTMB_nbinom2	2.49425507352092	1.4766883909755	4.21301366612292	0.000632102362705661	264	36108	14	668021	64471928	10022	0.00577555458309741	human	G
ENST00000381192.10	glmmTMB_nbinom2	2.75245825003689	1.52381459940677	4.97175077673198	0.000790181950548237	237	25709	11	668021	64471928	10022	0.00718347227771125	human	G
ENST00000265044.7	glmmTMB_nbinom2	7.22181984431465	2.26385605625189	23.0379849989605	0.000836397433665447	218	26941	33	668021	64471928	10022	0.00756540392260203	human	G
ENST00000352861.9	glmmTMB_nbinom2	3.04167179235896	1.58217043463143	5.84751622829269	0.000850697750530001	192	19035	9	668021	64471928	10022	0.00765627975477001	human	G
ENST00000252485.8	glmmTMB_nbinom2	4.42436865146874	1.84114189006474	10.6320094446447	0.000885812170969756	63	7270	5	668021	64471928	10022	0.00793264630719185	human	G
ENST00000340857.4	glmmTMB_nbinom2	3.50383367346198	1.66996431061728	7.3515645413692	0.000912382234092141	98	12852	7	668021	64471928	10022	0.00813013871963294	human	G
ENST00000320954.11	glmmTMB_nbinom2	3.85327351349227	1.73070981839695	8.57897529207616	0.000955934522331805	97	10017	6	668021	64471928	10022	0.00847626670047906	human	G
ENST00000264710.5	glmmTMB_nbinom2	3.84978942944214	1.72914052173397	8.57124014199968	0.000963549968283211	76	10026	6	668021	64471928	10022	0.00850191148485186	human	G
ENST00000371095.7	glmmTMB_nbinom2	3.20153149273935	1.60063900147894	6.40357000518629	0.00100209591574733	183	16075	8	668021	64471928	10022	0.00879889096753749	human	G
mRNA.UL52-1::TB40E-cloneBAC4:107558-111813	glmmTMB_nbinom2	0.290734469735036	0.138567145710012	0.610004135244342	0.00108588213528613	1422	154888	7	668021	64471928	10022	0.00948829050250015	hcmv	G
ENST00000299300.11	glmmTMB_nbinom2	3.78380415968892	1.69951351541702	8.42427776478499	0.00111944275310258	100	10201	6	668021	64471928	10022	0.00973428480958765	human	G
ENST00000308162.10	glmmTMB_nbinom2	6.40450587690666	2.03799935445134	20.1264516780843	0.0014796400124699	403	39278	47	668021	64471928	10022	0.0128045770309895	human	G
ENST00000304414.12	glmmTMB_nbinom2	4.1343448096428	1.72061840377223	9.9341068115665	0.00150731178717727	52	7780	5	668021	64471928	10022	0.0129816326168377	human	G
ENST00000287022.10	glmmTMB_nbinom2	2.72252143459265	1.46441313496657	5.06149718602847	0.00154748309199066	235	23629	10	668021	64471928	10022	0.0132641407884914	human	G
mRNA.UL54-1::TB40E-cloneBAC4:110662-114391	glmmTMB_nbinom2	2.15469998418787	1.33895259485763	3.46743569540106	0.00156458948952743	420	50755	17	668021	64471928	10022	0.0133472089153999	hcmv	G
ENST00000554969.5	glmmTMB_nbinom2	4.08604683726517	1.70035836063017	9.81897648336731	0.00165145083914864	71	7872	5	668021	64471928	10022	0.0140217524078658	human	G
mRNA.UL77-1::TB40E-cloneBAC4:144649-148191	glmmTMB_nbinom2	3.39907394712438	1.58567340384342	7.28630730011325	0.00166102680241944	612	62498	37	668021	64471928	10022	0.014036846217629	hcmv	G
ENST00000371269.9	glmmTMB_nbinom2	4.05664250253728	1.68811653051134	9.74834858610573	0.00174505542335081	67	7929	5	668021	64471928	10022	0.014678036271175	human	G
ENST00000218388.9	glmmTMB_nbinom2	1.39114297472348	1.12780983559919	1.71596196010677	0.00204686866842084	3085	406937	88	668021	64471928	10022	0.0170714187660743	human	G
mRNA.UL57-1::TB40E-cloneBAC4:120334-124042	glmmTMB_nbinom2	3.97150976147318	1.65269289105395	9.54375121406746	0.00204857025192891	72	8099	5	668021	64471928	10022	0.0170714187660743	hcmv	G
ENST00000303575.9	glmmTMB_nbinom2	2.94806998736085	1.47391667884314	5.89661327206051	0.0022375785352355	162	17457	8	668021	64471928	10022	0.0184794887856038	human	G
mRNA.UL69-1::TB40E-cloneBAC4:131656-134195	glmmTMB_nbinom2	4.67988359931945	1.73970260579623	12.5891117425529	0.00223807141958979	1600	204095	166	668021	64471928	10022	0.0184794887856038	hcmv	G
ENST00000278422.9	glmmTMB_nbinom2	4.60654539867104	1.7285808014513	12.2761172010015	0.00225550933011084	57	5586	4	668021	64471928	10022	0.018538432850226	human	G
ENST00000316939.3	glmmTMB_nbinom2	3.46666469604428	1.55700104590796	7.71853310335551	0.00233357946505693	142	11133	6	668021	64471928	10022	0.0190929228959203	human	G
ENST00000376588.4	glmmTMB_nbinom2	3.45629288776257	1.55243066021578	7.69500424858764	0.00238942859166336	90	11168	6	668021	64471928	10022	0.0194614093438644	human	G
ENST00000394957.8	glmmTMB_nbinom2	4.45811280797523	1.67288442250809	11.8805397080782	0.0028002155050086	54	5772	4	668021	64471928	10022	0.0227044500406103	human	G
ENST00000256854.10	glmmTMB_nbinom2	3.37714247184355	1.51684036521905	7.51897927866819	0.00288082138945375	82	11429	6	668021	64471928	10022	0.023253266820703	human	G
ENST00000259512.9	glmmTMB_nbinom2	3.37341118439756	1.51513039388331	7.51084069394953	0.00290717675500113	105	11441	6	668021	64471928	10022	0.0233612417812591	human	G
mRNA.UL33-1::TB40E-cloneBAC4:76074-78874	glmmTMB_nbinom2	0.570785795465174	0.393900599476229	0.827103144138456	0.00304628933012411	2713	315574	28	668021	64471928	10022	0.0243703146409929	hcmv	G
mRNA.UL38-1::TB40E-cloneBAC4:83951-84947	glmmTMB_nbinom2	0.300123995301293	0.134800529157039	0.668205185238378	0.00320671220422162	1047	128605	6	668021	64471928	10022	0.0255401856973403	hcmv	G
ENST00000427358.5	glmmTMB_nbinom2	4.33063602290203	1.63058523401606	11.5016424603978	0.0032709946309226	57	5942	4	668021	64471928	10022	0.0259374023597387	human	G
ENST00000331825.11	glmmTMB_nbinom2	0.354356066175219	0.177163078729941	0.708771954830309	0.00335513123668204	1608	145232	8	668021	64471928	10022	0.0264878781843319	human	G
ENST00000251968.4	glmmTMB_nbinom2	3.6941034133975	1.5372391391375	8.87721349362188	0.00348689029988216	80	8707	5	668021	64471928	10022	0.0273495334444298	human	G
ENST00000353801.7	glmmTMB_nbinom2	3.69290742046531	1.53675536601614	8.87425905105612	0.00349466260678825	90	8710	5	668021	64471928	10022	0.0273495334444298	human	G
ENST00000326005.10	glmmTMB_nbinom2	4.28013185538039	1.60609571096664	11.406249686338	0.00364461659195967	51	6012	4	668021	64471928	10022	0.028399609807478	human	G
ENST00000301522.3	glmmTMB_nbinom2	2.11636367524047	1.27540058907582	3.51183404197963	0.00371495825894307	428	45595	15	668021	64471928	10022	0.0288229520090411	human	G
ENST00000376925.8	glmmTMB_nbinom2	1.97668033462375	1.24487447438198	3.13868203236154	0.0038719104778687	448	58580	18	668021	64471928	10022	0.0299117547646509	human	G
ENST00000376389.8	glmmTMB_nbinom2	4.23305377748002	1.58844735141738	11.2806661593466	0.00391036240291518	54	6079	4	668021	64471928	10022	0.0300797107916552	human	G
ENST00000355354.13	glmmTMB_nbinom2	3.62506390521589	1.50852241633013	8.71123171564675	0.00398874225529867	74	8873	5	668021	64471928	10022	0.0305520683384579	human	G
ENST00000580261.6	glmmTMB_nbinom2	4.8080060370469	1.6460879934361	14.0435518298292	0.00408780798303501	507	46535	38	668021	64471928	10022	0.0311781964807755	human	G
ENST00000243776.11	glmmTMB_nbinom2	2.9459137722649	1.40405331315459	6.18096754041455	0.00426964389920293	126	15286	7	668021	64471928	10022	0.0324276751838197	human	G
ENST00000429772.7	glmmTMB_nbinom2	3.20476870205821	1.43943185717123	7.13513625707545	0.00434560396704784	116	12044	6	668021	64471928	10022	0.032865912355824	human	G
ENST00000367975.7	glmmTMB_nbinom2	4.13698153592808	1.55237545388968	11.0247918348148	0.00452042942685248	65	6220	4	668021	64471928	10022	0.0339139548112429	human	G
ENST00000370558.8	glmmTMB_nbinom2	4.1363072767552	1.55224296841501	11.0221390825226	0.00452186064149905	56	6222	4	668021	64471928	10022	0.0339139548112429	human	G
ENST00000357037.6	glmmTMB_nbinom2	3.17523039790066	1.42616256475847	7.06938208089891	0.00466586907903165	105	12156	6	668021	64471928	10022	0.0347067117221823	human	G
ENST00000535434.5	glmmTMB_nbinom2	3.54515618849888	1.47527018186189	8.51920723090195	0.00466612457598229	86	9073	5	668021	64471928	10022	0.0347067117221823	human	G
ENST00000503362.2	glmmTMB_nbinom2	2.71859014531965	1.35919668024276	5.43757388879809	0.00468902039556759	165	18931	8	668021	64471928	10022	0.0347334844116118	human	G
ENST00000264335.13	glmmTMB_nbinom2	2.44175339316044	1.31339110928958	4.53951575493419	0.00477831439575659	234	26346	10	668021	64471928	10022	0.035249860296565	human	G
ENST00000354371.7	glmmTMB_nbinom2	3.52881869753564	1.46847115743958	8.47994959723241	0.00481891722476073	81	9115	5	668021	64471928	10022	0.0354042898145686	human	G
ENST00000488633.2	glmmTMB_nbinom2	4.06832588096199	1.52661694328998	10.8417999331488	0.00501757094675527	51	6325	4	668021	64471928	10022	0.0367139337567458	human	G
ENST00000272227.8	glmmTMB_nbinom2	2.54406289467648	1.3233285397206	4.89089127741191	0.00510961896483075	195	22758	9	668021	64471928	10022	0.0372360896222484	human	G
mRNA.UL35::TB40E-cloneBAC4:78916-80927	glmmTMB_nbinom2	0.393463629409485	0.204665850712487	0.756421391888993	0.00515692984296776	1329	147150	9	668021	64471928	10022	0.0374293295054111	hcmv	G
ENST00000434724.7	glmmTMB_nbinom2	4.04657024772529	1.51845265233075	10.7838270390856	0.00518707111821396	59	6359	4	668021	64471928	10022	0.0374968996497395	human	G
ENST00000316509.11	glmmTMB_nbinom2	4.03136428162984	1.51274835676041	10.743292431006	0.00530909362563521	56	6383	4	668021	64471928	10022	0.0382254741045735	human	G
ENST00000229239.10	glmmTMB_nbinom2	0.431751781002045	0.23902522902832	0.779874162891616	0.00536778906370082	2010	163895	11	668021	64471928	10022	0.0384941048392887	human	G
ENST00000295685.14	glmmTMB_nbinom2	12.7768761584275	2.09552794627724	77.903310551314	0.00574439779877084	82	8153	19	668021	64471928	10022	0.0410314128483631	human	G
ENST00000393346.8	glmmTMB_nbinom2	3.97509691361815	1.49159474388758	10.5936250696842	0.00578942923360419	52	6473	4	668021	64471928	10022	0.0411896151007413	human	G
ENST00000647800.2	glmmTMB_nbinom2	2.36735993655354	1.27339144324252	4.40115496215989	0.00645219710270945	229	27175	10	668021	64471928	10022	0.0457242314365237	human	G
ENST00000367602.8	glmmTMB_nbinom2	2.79085772700336	1.33014376646119	5.85567293458548	0.0066377420395582	121	16135	7	668021	64471928	10022	0.0468546496909991	human	G
ENST00000237654.9	glmmTMB_nbinom2	2.76775092473593	1.32441460355796	5.78402349294342	0.00678724958986156	125	16270	7	668021	64471928	10022	0.0477228486787141	human	G
mRNA.US22-1::TB40E-cloneBAC4:13721-15572	glmmTMB_nbinom2	0.458049715000982	0.260042808888576	0.806826930954975	0.00687012101712378	1490	168533	12	668021	64471928	10022	0.0479949593272181	hcmv	G
ENST00000548925.6	glmmTMB_nbinom2	4.76167907074361	1.53548200963093	14.7664299747853	0.00687927750356793	52	4053	3	668021	64471928	10022	0.0479949593272181	human	G
ENST00000327490.8	glmmTMB_nbinom2	3.34566163838519	1.39225293545163	8.03981195768225	0.00693923689002574	95	9614	5	668021	64471928	10022	0.0482263567646576	human	G
mRNA.US27-1::TB40E-cloneBAC4:21571-24215	glmmTMB_nbinom2	0.529670102740044	0.333576452466769	0.841037836040291	0.00706455151603885	2200	218617	18	668021	64471928	10022	0.0487390857866872	hcmv	G
ENST00000696560.1	glmmTMB_nbinom2	2.05528437646637	1.21680198696187	3.47155405185833	0.00706716743906964	376	43820	14	668021	64471928	10022	0.0487390857866872	human	G
ENST00000674920.3	glmmTMB_nbinom2	2.9936803299873	1.34461092485728	6.66521575310278	0.0072519890971359	110	12893	6	668021	64471928	10022	0.0498102587407171	human	G
ENST00000286091.9	glmmTMB_nbinom2	8.52421338521511	1.78244873515989	40.7653877519021	0.00727783224933811	50	7304	10	668021	64471928	10022	0.0498102587407171	human	G
ENST00000512805.6	glmmTMB_nbinom2	10.0266370560112	8.37225321348354	12.0079324035574	1.49256880704959e-138	515	46797	119	668021	64471928	16351	2.79856651321799e-135	human	U
ENST00000371674.8	glmmTMB_nbinom2	1.56374525533954	1.49775537971926	1.63264259084502	7.98205612705207e-92	50	5043	2	668021	64471928	16351	7.48317761911131e-89	human	U
RNA1.2-1::TB40E-cloneBAC4:39120-40144	glmmTMB_nbinom2	1.80735794060194	1.69389827217389	1.92841729584192	1.34836107170053e-71	18853	2111823	968	668021	64471928	16351	8.42725669812829e-69	hcmv	U
ENST00000286371.8	glmmTMB_nbinom2	8.47473353476896	6.67864311742659	10.7538473343387	3.13426005923193e-69	297	31638	68	668021	64471928	16351	1.46918440276497e-66	human	U
ENST00000371437.5	glmmTMB_nbinom2	8.95706052454593	6.90597053024835	11.6173292209942	2.47345349243768e-61	267	25092	57	668021	64471928	16351	9.27545059664132e-59	human	U
mRNA.RNA4.9S::TB40E-cloneBAC4:126772-129566	glmmTMB_nbinom2	2.65908551185417	2.3161444448239	3.05280431674042	8.13864142201616e-44	1833	302499	204	668021	64471928	16351	2.54332544438005e-41	hcmv	U
mRNA.US18-1::TB40E-cloneBAC4:10327-11152	glmmTMB_nbinom2	2.10010363467838	1.88826746581901	2.33570474322418	1.38725713920669e-42	6170	651501	347	668021	64471928	16351	3.71586733716078e-40	hcmv	U
mRNA.UL145-1::TB40E-cloneBAC4:213957-214350	glmmTMB_nbinom2	2.06611112546079	1.85127349155574	2.30588035869594	2.22837097488941e-38	6123	620235	325	668021	64471928	16351	5.22274447239705e-36	hcmv	U
mRNA.UL4-1::TB40E-cloneBAC4:46052-47565	glmmTMB_nbinom2	2.31507485916159	2.03369503173363	2.63538609274827	6.20398268316667e-37	3561	395138	232	668021	64471928	16351	1.29249639232639e-34	hcmv	U
ENST00000272102.10	glmmTMB_nbinom2	4.60869830196238	3.59857520904362	5.90236379807546	1.00102626930828e-33	441	53900	63	668021	64471928	16351	1.87692425495303e-31	human	U
mRNA.UL5-1::TB40E-cloneBAC4:46052-47565	glmmTMB_nbinom2	2.22990320629106	1.95501516703988	2.54344231863737	6.6948580879812e-33	3591	397853	225	668021	64471928	16351	1.14116899226952e-30	hcmv	U
mRNA.UL40-1::TB40E-cloneBAC4:86041-86707	glmmTMB_nbinom2	1.69962822970676	1.55689521360286	1.85544672112597	2.10855021903429e-32	11505	1194756	515	668021	64471928	16351	3.29460971724107e-30	hcmv	U
mRNA.UL148-1::TB40E-cloneBAC4:211530-212481	glmmTMB_nbinom2	1.98888243130679	1.76428980318707	2.24206551464232	2.40735326936556e-29	4484	539245	272	668021	64471928	16351	3.47214413850802e-27	hcmv	U
ENST00000216281.13	glmmTMB_nbinom2	3.44362913484959	2.77554349308047	4.27252595678965	2.68942992237822e-29	756	95036	83	668021	64471928	16351	3.60191507461368e-27	human	U
ENST00000262948.10	glmmTMB_nbinom2	7.17111916126775	5.0695231877827	10.1439421658102	8.62237514288738e-29	174	17595	32	668021	64471928	16351	1.07779689286092e-26	human	U
ENST00000622633.5	glmmTMB_nbinom2	7.34351939744337	5.16272622937629	10.4455039342929	1.393458543112e-28	102	16645	31	668021	64471928	16351	1.63295923020938e-26	human	U
ENST00000261479.9	glmmTMB_nbinom2	8.79887516135483	5.89588368491367	13.1312298957337	1.82747153380215e-26	108	10755	24	668021	64471928	16351	2.01559360345825e-24	human	U
ENST00000196551.8	glmmTMB_nbinom2	5.16514160398154	3.77240531497658	7.07206293111339	1.29015546659691e-24	333	29772	39	668021	64471928	16351	1.34391194437178e-22	human	U
ENST00000249364.9	glmmTMB_nbinom2	6.87960490585536	4.74858124720022	9.96696933185559	2.06051633755345e-24	112	16048	28	668021	64471928	16351	2.03340428048038e-22	human	U
RNA5.0-1::TB40E-cloneBAC4:188496-194174	glmmTMB_nbinom2	1.98523312869192	1.73532027789365	2.27113727964945	1.69590655614162e-23	3385	427025	215	668021	64471928	16351	1.58991239638277e-21	hcmv	U
mRNA.UL135-1::TB40E-cloneBAC4:221197-222184	glmmTMB_nbinom2	2.87274995629147	2.33252017142773	3.53810115447842	3.13210963210991e-23	1002	122157	89	668021	64471928	16351	2.79652645724099e-21	hcmv	U
ENST00000274242.10	glmmTMB_nbinom2	3.24973469800599	2.56975854014299	4.10963732290444	7.60032103213961e-23	1049	84933	70	668021	64471928	16351	6.4775463342099e-21	human	U
ENST00000370355.3	glmmTMB_nbinom2	5.55352794041268	3.90430722740809	7.89939694510641	1.47681507982428e-21	177	22010	31	668021	64471928	16351	1.20392533681327e-19	human	U
ENST00000381962.4	glmmTMB_nbinom2	9.12025184548319	5.74468365222878	14.4792992548455	7.03795368220187e-21	64	7782	18	668021	64471928	16351	5.49840131422021e-19	human	U
mRNA.UL69-1::TB40E-cloneBAC4:131656-134195	glmmTMB_nbinom2	2.31832919803554	1.93725489383109	2.77436401765143	4.41631685691527e-20	1600	204095	120	668021	64471928	16351	3.31223764268645e-18	hcmv	U
ENST00000409115.8	glmmTMB_nbinom2	3.2146288503279	2.47850669810458	4.16938096365171	1.35958960720987e-18	586	69915	57	668021	64471928	16351	9.80473274430195e-17	human	U
ENST00000319248.13	glmmTMB_nbinom2	4.2090085712739	3.02097158433316	5.86425679901511	2.00215452235352e-17	293	32788	35	668021	64471928	16351	1.39038508496773e-15	human	U
mRNA.UL73-1::TB40E-cloneBAC4:139414-141510	glmmTMB_nbinom2	1.86143053129342	1.61216950968374	2.14923033962541	2.43508812474654e-17	3739	398233	188	668021	64471928	16351	1.63063936924992e-15	hcmv	U
ENST00000332598.7	glmmTMB_nbinom2	4.06308323797282	2.92976458906155	5.63480269381767	4.37411312230279e-17	317	34936	36	668021	64471928	16351	2.82809038079922e-15	human	U
ENST00000264639.9	glmmTMB_nbinom2	5.1947121762367	3.50906214830658	7.69009879376584	1.84245300754896e-16	183	18976	25	668021	64471928	16351	1.1515331297181e-14	human	U
ENST00000317881.9	glmmTMB_nbinom2	4.17368522757219	2.96616324586901	5.87278815591648	2.41276072547447e-16	310	31176	33	668021	64471928	16351	1.45933108395633e-14	human	U
mRNA.UL136-1::TB40E-cloneBAC4:220384-221107	glmmTMB_nbinom2	2.25258110424248	1.84872735187753	2.74465654767162	7.90183732803219e-16	1526	173293	99	668021	64471928	16351	4.62998280939386e-14	hcmv	U
ENST00000261692.7	glmmTMB_nbinom2	5.67648715930524	3.70009618010473	8.70855915665555	1.83864173164828e-15	116	14587	21	668021	64471928	16351	1.04468280207289e-13	human	U
ENST00000601521.5	glmmTMB_nbinom2	4.37540692489975	3.039584326094	6.29829072156778	1.99811844339336e-15	298	26134	29	668021	64471928	16351	1.10190355334193e-13	human	U
ENST00000312515.7	glmmTMB_nbinom2	7.50665595006101	4.52445684941671	12.4545078952076	6.01926149148567e-15	82	7879	15	668021	64471928	16351	3.22460437043875e-13	human	U
ENST00000543796.6	glmmTMB_nbinom2	4.42168455472824	3.03136871209249	6.44965893575725	1.18336513357327e-14	238	24077	27	668021	64471928	16351	6.1633600706941e-13	human	U
ENST00000225655.6	glmmTMB_nbinom2	2.32770652977069	1.87611680445167	2.88799592641605	1.61854190295081e-14	1390	140597	83	668021	64471928	16351	8.2020704541426e-13	human	U
ENST00000646101.2	glmmTMB_nbinom2	5.95574122092902	3.75142449745327	9.45530251635163	3.84149055631919e-14	118	11917	18	668021	64471928	16351	1.89547231397329e-12	human	U
ENST00000309311.7	glmmTMB_nbinom2	2.50590622491538	1.97133779887879	3.18543377580505	6.18466824684807e-14	935	105423	67	668021	64471928	16351	2.97339819560003e-12	human	U
mRNA.UL112::TB40E-cloneBAC4:194301-196648	glmmTMB_nbinom2	1.95660256822734	1.63973311468969	2.33470531008841	9.61450333823238e-14	2114	249888	124	668021	64471928	16351	4.50679843979643e-12	hcmv	U
ENST00000262768.11	glmmTMB_nbinom2	3.59335037914201	2.55372968457894	5.05619957556668	2.12989216580954e-13	327	36211	33	668021	64471928	16351	9.74036051437291e-12	human	U
ENST00000296102.8	glmmTMB_nbinom2	7.33318371978278	4.25713984594878	12.6318574005178	6.92631560748708e-13	68	6990	13	668021	64471928	16351	3.09210518191387e-11	human	U
ENST00000323274.15	glmmTMB_nbinom2	5.98103224253099	3.66329297411882	9.76518857184776	8.62268774565231e-13	82	10548	16	668021	64471928	16351	3.75989291234839e-11	human	U
mRNA.UL33-1::TB40E-cloneBAC4:76074-78874	glmmTMB_nbinom2	1.8117280749198	1.53847987556207	2.13350767182015	1.04405778032198e-12	2713	315574	145	668021	64471928	16351	4.44910985932661e-11	hcmv	U
ENST00000224237.9	glmmTMB_nbinom2	3.07590070652209	2.2553868108996	4.19491907581446	1.26958959639788e-12	500	51276	40	668021	64471928	16351	5.28995665165782e-11	human	U
ENST00000321153.9	glmmTMB_nbinom2	2.29605135365403	1.82445708884868	2.88954552608487	1.38159698901234e-12	1619	125362	73	668021	64471928	16351	5.63150946608291e-11	human	U
mRNA.UL86-1::TB40E-cloneBAC4:154870-162056	glmmTMB_nbinom2	1.91607661512332	1.59992611579305	2.29469946067017	1.57136664390747e-12	2113	244884	119	668021	64471928	16351	6.26874990920535e-11	hcmv	U
ENST00000327892.13	glmmTMB_nbinom2	3.59664031212871	2.51389473710162	5.14572919220301	2.47997976493681e-12	297	32889	30	668021	64471928	16351	9.68742095678442e-11	human	U
ENST00000395422.4	glmmTMB_nbinom2	2.89804388204621	2.1408839879734	3.9229862007683	5.70203671714943e-12	621	57144	42	668021	64471928	16351	2.18190180503167e-10	human	U
ENST00000332556.5	glmmTMB_nbinom2	4.06842040658093	2.72613374942482	6.07161868275041	6.4445034297164e-12	172	23260	24	668021	64471928	16351	2.41668878614365e-10	human	U
ENST00000225972.8	glmmTMB_nbinom2	4.05831693563017	2.71936593608139	6.05653550759551	7.01728790078547e-12	206	23318	24	668021	64471928	16351	2.57988525764172e-10	human	U
ENST00000248975.6	glmmTMB_nbinom2	5.54609264200073	3.39688426428357	9.05510497283369	7.43869575268399e-12	102	11375	16	668021	64471928	16351	2.68222202620817e-10	human	U
ENST00000571133.6	glmmTMB_nbinom2	6.16505411287623	3.65044875932504	10.4118410421736	1.02622957974583e-11	85	8954	14	668021	64471928	16351	3.6305291736291e-10	human	U
ENST00000351217.10	glmmTMB_nbinom2	5.79015093703765	3.48989616015065	9.60654596445951	1.05686197314646e-11	62	10215	15	668021	64471928	16351	3.65419740853475e-10	human	U
ENST00000436427.1	glmmTMB_nbinom2	6.15473249431456	3.6443354610801	10.3944141479623	1.07189790650353e-11	93	8969	14	668021	64471928	16351	3.65419740853475e-10	human	U
ENST00000391857.9	glmmTMB_nbinom2	2.66835379184068	2.01003126641579	3.54228915609201	1.12284797120938e-11	865	70929	48	668021	64471928	16351	3.75953561788855e-10	human	U
ENST00000313601.11	glmmTMB_nbinom2	6.13286793987702	3.63139155558207	10.3574810351022	1.17542000169905e-11	91	9001	14	668021	64471928	16351	3.86651316348372e-10	human	U
mRNA.TRS1-1::TB40E-cloneBAC4:30011-32379	glmmTMB_nbinom2	1.94352250689263	1.6027189830488	2.35679478108683	1.42668220161822e-11	1833	210994	104	668021	64471928	16351	4.61211918626581e-10	hcmv	U
mRNA.US31-1::TB40E-cloneBAC4:26660-27925	glmmTMB_nbinom2	2.16171420923617	1.72299822307637	2.71213763300928	2.72074168822751e-11	1258	136801	75	668021	64471928	16351	8.64642485665524e-10	hcmv	U
ENST00000271308.9	glmmTMB_nbinom2	4.70337557874749	2.96257364143073	7.46706901235877	5.19680204770661e-11	147	15090	18	668021	64471928	16351	1.62400063990832e-09	human	U
ENST00000307826.5	glmmTMB_nbinom2	7.11158678143103	3.93763172461396	12.8439300795157	7.81257523630286e-11	54	6099	11	668021	64471928	16351	2.40140632263408e-09	human	U
ENST00000262067.5	glmmTMB_nbinom2	5.66408782452268	3.35382169557254	9.56577116972503	8.82509845264573e-11	71	9746	14	668021	64471928	16351	2.66888058043722e-09	human	U
mRNA.UL16-1::TB40E-cloneBAC4:55212-56459	glmmTMB_nbinom2	1.94982964409441	1.58855959815112	2.39325968343535	1.69373805821223e-10	1972	186045	92	668021	64471928	16351	5.04088707801259e-09	hcmv	U
ENST00000311549.11	glmmTMB_nbinom2	2.67610979334413	1.97693348412126	3.62256175210451	1.87518840024451e-10	682	61883	42	668021	64471928	16351	5.49371601634134e-09	human	U
ENST00000409304.6	glmmTMB_nbinom2	2.5487683927947	1.90831995443928	3.40415678460903	2.347186838882e-10	525	71163	46	668021	64471928	16351	6.77073126600578e-09	human	U
ENST00000314133.4	glmmTMB_nbinom2	3.00559100144632	2.13602589674744	4.22915156680949	2.69417107472262e-10	509	43293	33	668021	64471928	16351	7.65389509864381e-09	human	U
ENST00000233143.6	glmmTMB_nbinom2	1.81416015745524	1.50650178563443	2.18464863983684	3.34245388900422e-10	2660	243427	112	668021	64471928	16351	9.35388215206404e-09	human	U
ENST00000380752.10	glmmTMB_nbinom2	6.0607117352972	3.44122318831043	10.6741773864438	4.39180487713221e-10	53	7807	12	668021	64471928	16351	1.21097560950337e-08	human	U
ENST00000375784.8	glmmTMB_nbinom2	3.24649569190749	2.24086128716887	4.70343003287362	4.79071904749339e-10	373	34007	28	668021	64471928	16351	1.30182582812321e-08	human	U
ENST00000534624.6	glmmTMB_nbinom2	2.5378028621958	1.88782567391989	3.41156678624685	6.86181538427706e-10	632	68363	44	668021	64471928	16351	1.83798626364564e-08	human	U
ENST00000044462.12	glmmTMB_nbinom2	4.4586249496747	2.77106695142172	7.17389250796067	7.2659818639128e-10	137	15034	17	668021	64471928	16351	1.91883323870937e-08	human	U
ENST00000681052.1	glmmTMB_nbinom2	3.60020870620253	2.39174819819621	5.41925890776952	8.29814391958172e-10	239	25190	23	668021	64471928	16351	2.16097497905774e-08	human	U
ENST00000316448.10	glmmTMB_nbinom2	2.78072282667001	2.00509948461671	3.85637695191056	8.8114255756515e-10	446	51048	36	668021	64471928	16351	2.26320862388309e-08	human	U
ENST00000394077.8	glmmTMB_nbinom2	3.1194584000317	2.16707994791629	4.49038380835232	9.29562287249572e-10	480	36656	29	668021	64471928	16351	2.35530984944993e-08	human	U
ENST00000267884.11	glmmTMB_nbinom2	3.24319359946762	2.22344558687076	4.73063284558764	1.00487205142478e-09	335	32827	27	668021	64471928	16351	2.51218012856194e-08	human	U
ENST00000243997.8	glmmTMB_nbinom2	2.42967211264643	1.82477303789642	3.23509085917723	1.22129415183751e-09	827	76274	47	668021	64471928	16351	3.01306122986227e-08	human	U
ENST00000710358.1	glmmTMB_nbinom2	6.24161050747499	3.45591801283404	11.2727505636266	1.26730205930124e-09	64	6949	11	668021	64471928	16351	3.08596280674003e-08	human	U
ENST00000303577.7	glmmTMB_nbinom2	3.02152370228744	2.11191245299301	4.32290906308464	1.43995107317155e-09	324	39149	30	668021	64471928	16351	3.46142084897006e-08	human	U
mRNA.US12-1::TB40E-cloneBAC4:4500-5346	glmmTMB_nbinom2	1.77438347193782	1.47347074362767	2.13674870648242	1.46492511965683e-09	2645	248884	112	668021	64471928	16351	3.47687923969184e-08	hcmv	U
ENST00000334701.11	glmmTMB_nbinom2	4.74602155730129	2.86055029705974	7.87426134248397	1.65327497175493e-09	92	12462	15	668021	64471928	16351	3.87486321505062e-08	human	U
ENST00000229563.6	glmmTMB_nbinom2	4.98662549733283	2.95267886283369	8.42165200003684	1.86243858793137e-09	104	11070	14	668021	64471928	16351	4.31120043502633e-08	human	U
ENST00000261636.13	glmmTMB_nbinom2	6.65241424662729	3.57865363508151	12.3662750915322	2.09149034026701e-09	50	5927	10	668021	64471928	16351	4.78237120487882e-08	human	U
ENST00000600659.3	glmmTMB_nbinom2	2.43161808105266	1.81481089165386	3.258062048941	2.64170737793747e-09	788	72970	45	668021	64471928	16351	5.96771245015994e-08	human	U
ENST00000317610.11	glmmTMB_nbinom2	3.90273900600722	2.48872632535481	6.12014731946823	2.99309395420874e-09	144	19196	19	668021	64471928	16351	6.68101329064451e-08	human	U
mRNA.UL25::TB40E-cloneBAC4:62873-64981	glmmTMB_nbinom2	1.65370837929722	1.40027050342387	1.95301650436182	3.09462934835459e-09	2908	333807	140	668021	64471928	16351	6.82638826842925e-08	hcmv	U
ENST00000447866.5	glmmTMB_nbinom2	5.94068680574265	3.2892996219173	10.7292626943342	3.47006234736244e-09	67	7301	11	668021	64471928	16351	7.545395348323e-08	human	U
mRNA.UL138-1::TB40E-cloneBAC4:219792-220302	glmmTMB_nbinom2	1.78288539783597	1.47159520314633	2.16002358190662	3.50106344162187e-09	2055	232216	105	668021	64471928	16351	7.545395348323e-08	hcmv	U
ENST00000372839.7	glmmTMB_nbinom2	5.92775388088838	3.28214815572999	10.70587444721	3.62488710747883e-09	70	7317	11	668021	64471928	16351	7.72348105286682e-08	human	U
ENST00000531188.6	glmmTMB_nbinom2	2.92886694824823	2.0471539235816	4.1903354221322	4.08905980143542e-09	490	40388	30	668021	64471928	16351	8.57288366038311e-08	human	U
ENST00000273223.10	glmmTMB_nbinom2	3.72649558782541	2.40355740375341	5.7775900606312	4.11498415698389e-09	259	21163	20	668021	64471928	16351	8.57288366038311e-08	human	U
ENST00000275603.9	glmmTMB_nbinom2	4.12142753583596	2.56149575405752	6.63134612120282	5.34347896926556e-09	145	16264	17	668021	64471928	16351	1.10099154586516e-07	human	U
ENST00000234875.9	glmmTMB_nbinom2	2.66995972399203	1.91633529876945	3.71995700977651	6.48449248732862e-09	524	51688	35	668021	64471928	16351	1.32156776236317e-07	human	U
ENST00000231061.9	glmmTMB_nbinom2	2.99514098752449	2.06736728336283	4.33927227510197	6.64062799804579e-09	326	36861	28	668021	64471928	16351	1.33883628992859e-07	human	U
ENST00000379143.10	glmmTMB_nbinom2	4.97708272072341	2.88935086935784	8.57332789576678	7.2923122981626e-09	94	10299	13	668021	64471928	16351	1.45458357011222e-07	human	U
ENST00000544301.7	glmmTMB_nbinom2	2.65793546996263	1.90770604149102	3.70320207035875	7.60026245914517e-09	523	51922	35	668021	64471928	16351	1.48638711703623e-07	human	U
ENST00000534355.6	glmmTMB_nbinom2	4.68607119885092	2.77471444216612	7.91406241557503	7.61030203922552e-09	115	11780	14	668021	64471928	16351	1.48638711703623e-07	human	U
ENST00000573283.7	glmmTMB_nbinom2	3.41223747262215	2.24615864034362	5.18367864158766	8.76743253820473e-09	227	25422	22	668021	64471928	16351	1.69473567104473e-07	human	U
ENST00000376395.9	glmmTMB_nbinom2	4.63181254285409	2.74258713909751	7.82242690717209	9.84872968537277e-09	106	11918	14	668021	64471928	16351	1.8843232816402e-07	human	U
mRNA.UL43-1::TB40E-cloneBAC4:87650-88922	glmmTMB_nbinom2	1.75730914787336	1.44915876254407	2.13098490035559	9.96692777845433e-09	2063	233352	104	668021	64471928	16351	1.88767571561635e-07	hcmv	U
ENST00000499869.7	glmmTMB_nbinom2	5.60446603856395	3.10313754587647	10.1220262115532	1.1003160153315e-08	75	7739	11	668021	64471928	16351	2.06309252874655e-07	human	U
ENST00000392369.6	glmmTMB_nbinom2	4.86466147420927	2.82408624801368	8.37967724084228	1.1861463639998e-08	108	10537	13	668021	64471928	16351	2.2020043886135e-07	human	U
ENST00000415136.6	glmmTMB_nbinom2	3.82689732029995	2.41049305811088	6.07557986978665	1.26510855054861e-08	154	18546	18	668021	64471928	16351	2.31263456963457e-07	human	U
ENST00000336023.9	glmmTMB_nbinom2	2.38418357012791	1.76751093385651	3.21600912740342	1.27040725691926e-08	708	71114	43	668021	64471928	16351	2.31263456963457e-07	human	U
ENST00000215909.10	glmmTMB_nbinom2	1.85956928473412	1.50072253974108	2.30422202182901	1.41960946897357e-08	2120	178112	84	668021	64471928	16351	2.55939207146678e-07	human	U
mRNA.UL75-1::TB40E-cloneBAC4:141643-143875	glmmTMB_nbinom2	1.7975563865866	1.46769427260124	2.20155452213594	1.43342666993213e-08	1830	206191	94	668021	64471928	16351	2.55969048202165e-07	hcmv	U
mRNA.UL98-1::TB40E-cloneBAC4:176268-178861	glmmTMB_nbinom2	1.85508983440852	1.49710738005502	2.29867165146121	1.61424466546693e-08	1634	178542	84	668021	64471928	16351	2.85538561108537e-07	hcmv	U
ENST00000330899.5	glmmTMB_nbinom2	3.32984963661319	2.19192562698968	5.05851953457053	1.71600556811364e-08	230	26051	22	668021	64471928	16351	3.00701910300287e-07	human	U
mRNA.UL97-1::TB40E-cloneBAC4:174099-178861	glmmTMB_nbinom2	1.69310929159508	1.40826786613727	2.0355637888326	2.11039831827048e-08	2392	265489	114	668021	64471928	16351	3.66388596921958e-07	hcmv	U
ENST00000375078.4	glmmTMB_nbinom2	6.46749634544333	3.36453489723585	12.4321816405255	2.15788686813958e-08	52	5487	9	668021	64471928	16351	3.71196135574469e-07	human	U
ENST00000341369.11	glmmTMB_nbinom2	3.49664903485836	2.25528403447175	5.4212925228461	2.20847492339162e-08	188	22553	20	668021	64471928	16351	3.73415422369446e-07	human	U
ENST00000262947.8	glmmTMB_nbinom2	2.73405821966215	1.92212564127632	3.88896240078177	2.21061930042712e-08	449	44707	31	668021	64471928	16351	3.73415422369446e-07	human	U
ENST00000348956.7	glmmTMB_nbinom2	3.60993222332907	2.30200684389392	5.66097824235228	2.24180815529672e-08	172	20753	19	668021	64471928	16351	3.75302704569764e-07	human	U
ENST00000313115.11	glmmTMB_nbinom2	4.42570521845394	2.62054542194439	7.47434733114351	2.65076871666305e-08	134	12473	14	668021	64471928	16351	4.39839941924179e-07	human	U
ENST00000272217.7	glmmTMB_nbinom2	4.91033192137049	2.78804650797673	8.64811957370378	3.57718528929232e-08	85	9636	12	668021	64471928	16351	5.83614147318912e-07	human	U
mRNA.US33A-1::TB40E-cloneBAC4:28078-29247	glmmTMB_nbinom2	1.89221423180404	1.50819279706835	2.37401657533542	3.57950010355599e-08	1359	156285	75	668021	64471928	16351	5.83614147318912e-07	hcmv	U
ENST00000233809.9	glmmTMB_nbinom2	3.23654456135147	2.13050585721556	4.91677629617233	3.6870891764527e-08	212	26802	22	668021	64471928	16351	5.9597346602145e-07	human	U
ENST00000358794.9	glmmTMB_nbinom2	6.25872395252067	3.25592129715136	12.0308883228005	3.78896465644588e-08	53	5670	9	668021	64471928	16351	6.0720587443043e-07	human	U
ENST00000435983.5	glmmTMB_nbinom2	6.19971290275075	3.22522817835434	11.9174327988621	4.44938498335106e-08	75	5724	9	668021	64471928	16351	7.06999732524004e-07	human	U
ENST00000243077.8	glmmTMB_nbinom2	4.10528918660229	2.47436417666189	6.81120405176988	4.57165013060212e-08	92	14407	15	668021	64471928	16351	7.20323024779747e-07	human	U
mRNA.US22-1::TB40E-cloneBAC4:13721-15572	glmmTMB_nbinom2	1.8481372185317	1.48160261289689	2.30534905162172	5.16360092978897e-08	1490	168533	79	668021	64471928	16351	8.06812645279527e-07	hcmv	U
mRNA.UL52-1::TB40E-cloneBAC4:107558-111813	glmmTMB_nbinom2	1.88382691285574	1.49922653669048	2.36708979647167	5.4607134468025e-08	1422	154888	74	668021	64471928	16351	8.46184934938404e-07	hcmv	U
ENST00000451270.7	glmmTMB_nbinom2	2.76341335243148	1.90741951117971	4.00355208261111	7.6993056569978e-08	383	39952	28	668021	64471928	16351	1.18329492679269e-06	human	U
ENST00000394936.8	glmmTMB_nbinom2	2.03837720292547	1.57160894514422	2.64377575238664	7.99107466434065e-08	798	110261	57	668021	64471928	16351	1.21815162566168e-06	human	U
mRNA.RNA4.9L::TB40E-cloneBAC4:126772-131672	glmmTMB_nbinom2	2.19109508791377	1.64501453625729	2.91845304613707	8.17203943109184e-08	28601	4038278	2362	668021	64471928	16351	1.22801236807472e-06	hcmv	U
mRNA.UL84-1::TB40E-cloneBAC4:154870-156771	glmmTMB_nbinom2	2.02292826840852	1.56370917113906	2.61700759620497	8.18674912049811e-08	990	115000	59	668021	64471928	16351	1.22801236807472e-06	hcmv	U
ENST00000264202.8	glmmTMB_nbinom2	3.42319406207013	2.18292416949734	5.36814688770914	8.28438077639312e-08	198	21885	19	668021	64471928	16351	1.23279475839183e-06	human	U
ENST00000646664.1	glmmTMB_nbinom2	2.61522204361816	1.83858369283515	3.7199211349905	8.91784080121251e-08	345	46739	31	668021	64471928	16351	1.31661035450972e-06	human	U
ENST00000331821.8	glmmTMB_nbinom2	5.91547230709811	3.07735297475844	11.3710753699911	9.7542540905016e-08	55	5999	9	668021	64471928	16351	1.42884581403832e-06	human	U
ENST00000257497.11	glmmTMB_nbinom2	3.11744028131234	2.0521036671101	4.73583964753343	9.84968857406435e-08	257	27826	22	668021	64471928	16351	1.431640781114e-06	human	U
ENST00000225430.9	glmmTMB_nbinom2	2.37223767202413	1.7254972748916	3.26138537247125	1.04433981488824e-07	774	63161	38	668021	64471928	16351	1.50625934839649e-06	human	U
mRNA.UL30A-1::TB40E-cloneBAC4:70076-70647	glmmTMB_nbinom2	1.50831862125941	1.29564181758502	1.75590586253101	1.15832356592683e-07	4340	439180	168	668021	64471928	16351	1.65790586726168e-06	hcmv	U
ENST00000357903.7	glmmTMB_nbinom2	4.93434941641192	2.73209999358094	8.91175440886123	1.20797976972188e-07	68	8790	11	668021	64471928	16351	1.71588035471858e-06	human	U
mRNA.UL85-1::TB40E-cloneBAC4:154870-157852	glmmTMB_nbinom2	1.85866804698736	1.47691032157549	2.33910404607815	1.26181781866703e-07	1371	154863	73	668021	64471928	16351	1.77887850375991e-06	hcmv	U
ENST00000327435.11	glmmTMB_nbinom2	4.880150550207	2.70212468845633	8.81375663174568	1.47400595076118e-07	89	8888	11	668021	64471928	16351	2.05093083745927e-06	human	U
mRNA.X-1::TB40E-cloneBAC4:29567-30029	glmmTMB_nbinom2	1.90288073925405	1.49695211162909	2.41888506632551	1.47667020297068e-07	1338	138832	67	668021	64471928	16351	2.05093083745927e-06	hcmv	U
mRNA.UL21A-1::TB40E-cloneBAC4:59278-59650	glmmTMB_nbinom2	2.31738644619735	1.69252390832591	3.17294185009829	1.58584434369705e-07	648	66358	39	668021	64471928	16351	2.18636628267057e-06	hcmv	U
ENST00000527673.2	glmmTMB_nbinom2	2.44166147349701	1.74402982062775	3.41835367758432	1.99541881568785e-07	694	54906	34	668021	64471928	16351	2.73095640833191e-06	human	U
ENST00000262225.8	glmmTMB_nbinom2	3.51278590206611	2.18322141132409	5.65204460241648	2.24734138066811e-07	145	19082	17	668021	64471928	16351	3.05345296286429e-06	human	U
ENST00000397420.9	glmmTMB_nbinom2	3.80107342007079	2.29100350697995	6.30647622351942	2.35160688390878e-07	154	15560	15	668021	64471928	16351	3.17213158800644e-06	human	U
ENST00000472174.7	glmmTMB_nbinom2	2.81184444025823	1.89941926859304	4.16257183811117	2.40111845808421e-07	319	35057	25	668021	64471928	16351	3.21578364921993e-06	human	U
ENST00000203630.10	glmmTMB_nbinom2	3.00679484223198	1.97927031303966	4.56775164246687	2.46826367615898e-07	215	28850	22	668021	64471928	16351	3.26707058684387e-06	human	U
ENST00000262187.10	glmmTMB_nbinom2	3.0852113558387	2.01105028497773	4.73311342898692	2.47426145776976e-07	224	26840	21	668021	64471928	16351	3.26707058684387e-06	human	U
ENST00000379666.7	glmmTMB_nbinom2	6.19725463759571	3.09870935221057	12.3941811502274	2.49474303971029e-07	52	5090	8	668021	64471928	16351	3.2710791604593e-06	human	U
ENST00000322030.13	glmmTMB_nbinom2	4.42948223626811	2.51502052963301	7.80125356840634	2.55450933558568e-07	84	10682	12	668021	64471928	16351	3.32618403071052e-06	human	U
ENST00000371646.10	glmmTMB_nbinom2	2.92520408612883	1.94326078502806	4.40333022280449	2.69386377280865e-07	297	30999	23	668021	64471928	16351	3.48344453380429e-06	human	U
ENST00000368533.8	glmmTMB_nbinom2	2.79883382129674	1.89063080768218	4.14331064923137	2.71705676162873e-07	281	35220	25	668021	64471928	16351	3.48937084113279e-06	human	U
ENST00000370873.9	glmmTMB_nbinom2	2.90939321890488	1.93303521969451	4.37890050629673	3.0630991144066e-07	330	31171	23	668021	64471928	16351	3.90701417653903e-06	human	U
ENST00000296417.6	glmmTMB_nbinom2	2.50652156524643	1.76216425641545	3.56530348074671	3.19853326621413e-07	499	48766	31	668021	64471928	16351	4.05219586091317e-06	human	U
mRNA.UL72-1::TB40E-cloneBAC4:138312-139479	glmmTMB_nbinom2	1.88337106766313	1.47620851873857	2.40283573322118	3.5094679492618e-07	1207	136083	65	668021	64471928	16351	4.41627678178918e-06	hcmv	U
ENST00000318008.11	glmmTMB_nbinom2	4.34458422486325	2.46683283284883	7.65167863650181	3.64336255479323e-07	93	10891	12	668021	64471928	16351	4.55420319349154e-06	human	U
ENST00000371269.9	glmmTMB_nbinom2	4.97287320688465	2.6751700744685	9.24407317791355	3.96285165785267e-07	67	7929	10	668021	64471928	16351	4.92075950892301e-06	human	U
ENST00000311111.11	glmmTMB_nbinom2	2.27652281231067	1.6558787991423	3.12979193746263	4.0782483726468e-07	914	65817	38	668021	64471928	16351	5.03073401231102e-06	human	U
ENST00000647841.1	glmmTMB_nbinom2	1.9676994931432	1.51362212987381	2.55799728274243	4.26934442516213e-07	1186	112216	56	668021	64471928	16351	5.2320397367183e-06	human	U
ENST00000356464.10	glmmTMB_nbinom2	2.80357437741444	1.87859769047043	4.18398751875739	4.49669330486347e-07	377	33754	24	668021	64471928	16351	5.47487009520715e-06	human	U
ENST00000261813.9	glmmTMB_nbinom2	4.93246183008907	2.65304977210085	9.17026885855228	4.5644601884726e-07	76	7994	10	668021	64471928	16351	5.48897145859423e-06	human	U
mRNA.UL76-1::TB40E-cloneBAC4:144069-148191	glmmTMB_nbinom2	2.24475458831027	1.63947622779981	3.07349571545925	4.5668242535504e-07	659	68505	39	668021	64471928	16351	5.48897145859423e-06	hcmv	U
ENST00000278572.10	glmmTMB_nbinom2	4.55312370802272	2.52102137231691	8.22322877870174	5.01597837609852e-07	109	9526	11	668021	64471928	16351	5.99042003514951e-06	human	U
ENST00000343262.9	glmmTMB_nbinom2	1.94729244378205	1.50137926563956	2.5256428861067	5.09333999275521e-07	1479	115417	57	668021	64471928	16351	6.0443117002633e-06	human	U
ENST00000649813.2	glmmTMB_nbinom2	2.73154954650417	1.84518440745409	4.04369497968066	5.15261574693251e-07	377	36088	25	668021	64471928	16351	6.07619781477891e-06	human	U
mRNA.RL13/TRL14::TB40E-cloneBAC4:43578-44490	glmmTMB_nbinom2	1.72004247186901	1.39158809134098	2.12602143079732	5.2658515247616e-07	1943	197145	86	668021	64471928	16351	6.17091975558e-06	hcmv	U
ENST00000711160.1	glmmTMB_nbinom2	3.95059182498157	2.30847794119149	6.7608078418786	5.39222518550253e-07	130	12975	13	668021	64471928	16351	6.27976535578711e-06	human	U
ENST00000445623.1	glmmTMB_nbinom2	3.80677008998188	2.25444605152411	6.42796420352741	5.69575600687586e-07	112	14501	14	668021	64471928	16351	6.59231019314336e-06	human	U
ENST00000359995.10	glmmTMB_nbinom2	4.49970185656862	2.49143494343971	8.12676921439231	6.14685651801278e-07	75	9639	11	668021	64471928	16351	7.07038381116003e-06	human	U
ENST00000295491.9	glmmTMB_nbinom2	4.84039785465065	2.60390390303194	8.99781722513868	6.18422904016131e-07	79	8146	10	668021	64471928	16351	7.07038381116003e-06	human	U
ENST00000339647.6	glmmTMB_nbinom2	2.5181558493881	1.74935676048146	3.62482314931707	6.73194637790684e-07	433	45409	29	668021	64471928	16351	7.64993906580322e-06	human	U
mRNA.UL117-1::TB40E-cloneBAC4:199180-200458	glmmTMB_nbinom2	2.64589623319202	1.80096715740214	3.8872262873012	7.14219708205739e-07	335	38746	26	668021	64471928	16351	8.0672406800347e-06	hcmv	U
ENST00000248553.7	glmmTMB_nbinom2	2.69400570924749	1.8198141128453	3.98813632130296	7.37076651566262e-07	383	36590	25	668021	64471928	16351	8.27556120770503e-06	human	U
ENST00000368222.8	glmmTMB_nbinom2	3.94026815725189	2.28744740244287	6.78735307070781	7.72682971564525e-07	136	13009	13	668021	64471928	16351	8.62369387906836e-06	human	U
mRNA.US28-1::TB40E-cloneBAC4:23107-24215	glmmTMB_nbinom2	1.99883497380534	1.51844526448103	2.63120531636214	7.88451761560637e-07	1108	100605	51	668021	64471928	16351	8.74761569778813e-06	hcmv	U
ENST00000329970.8	glmmTMB_nbinom2	4.4239760440172	2.44950695522878	7.9900014148807	8.21137797179591e-07	101	9804	11	668021	64471928	16351	9.05666688065726e-06	human	U
ENST00000217426.7	glmmTMB_nbinom2	4.74602275258701	2.55313596825903	8.82237853686776	8.51701523705479e-07	76	8308	10	668021	64471928	16351	9.33883249677061e-06	human	U
ENST00000502976.5	glmmTMB_nbinom2	4.14115526854895	2.35132664610675	7.29340050929366	8.62606577727004e-07	85	11426	12	668021	64471928	16351	9.40341472812868e-06	human	U
ENST00000535757.5	glmmTMB_nbinom2	5.69488103821465	2.84751336527511	11.3894706992125	8.69714976219687e-07	62	5539	8	668021	64471928	16351	9.42610162087811e-06	human	U
ENST00000524958.6	glmmTMB_nbinom2	6.27949891950194	2.99307215166887	13.1744591115318	1.17536350272816e-06	50	4395	7	668021	64471928	16351	1.26655549862948e-05	human	U
ENST00000341567.8	glmmTMB_nbinom2	4.64648517400536	2.49959184490547	8.63733993862028	1.19700781167315e-06	69	8486	10	668021	64471928	16351	1.28250836964981e-05	human	U
mRNA.UL36-1::TB40E-cloneBAC4:81068-82603	glmmTMB_nbinom2	1.91532114639256	1.47333124904502	2.48990516979555	1.20392951287883e-06	971	115285	56	668021	64471928	16351	1.28259536173171e-05	hcmv	U
ENST00000473257.3	glmmTMB_nbinom2	4.3068389866872	2.38467392268827	7.7783641112402	1.28934527824973e-06	79	10071	11	668021	64471928	16351	1.36544280539633e-05	human	U
mRNA.UL31::TB40E-cloneBAC4:70571-72668	glmmTMB_nbinom2	1.81666829406365	1.42655568053145	2.31346293432209	1.29626036992292e-06	1384	143250	66	668021	64471928	16351	1.36544280539633e-05	hcmv	U
mRNA.UL27-1::TB40E-cloneBAC4:65651-67478	glmmTMB_nbinom2	2.26445362457169	1.62528757008357	3.15498027070509	1.36366035453086e-06	480	60944	35	668021	64471928	16351	1.4284151758354e-05	hcmv	U
ENST00000216218.8	glmmTMB_nbinom2	3.22188910780286	2.00242997216094	5.18398624036596	1.42545158126145e-06	191	20805	17	668021	64471928	16351	1.48484539714734e-05	human	U
ENST00000598495.5	glmmTMB_nbinom2	4.26479291487984	2.36137355175534	7.70249103251316	1.51843689943907e-06	104	10170	11	668021	64471928	16351	1.56955589067314e-05	human	U
mRNA.UL83-1::TB40E-cloneBAC4:151104-154770	glmmTMB_nbinom2	1.50835293728614	1.27567130258105	1.7834755542564	1.52351558454672e-06	3109	360747	138	668021	64471928	16351	1.56955589067314e-05	hcmv	U
mRNA.TUA1-2::TB40E-cloneBAC4:404-3022	glmmTMB_nbinom2	3.9972449924977	2.26959549644054	7.04000671269683	1.60186249022823e-06	93	11837	12	668021	64471928	16351	1.63491659461533e-05	hcmv	U
ENST00000247655.4	glmmTMB_nbinom2	2.27883932769065	1.627729173397	3.19040093788562	1.60439815151585e-06	582	58829	34	668021	64471928	16351	1.63491659461533e-05	human	U
mRNA.UL73-2::TB40E-cloneBAC4:139494-141510	glmmTMB_nbinom2	1.74756245871084	1.39078145814446	2.19586947267044	1.65805154121934e-06	1572	166965	74	668021	64471928	16351	1.68045764312771e-05	hcmv	U
ENST00000414487.7	glmmTMB_nbinom2	4.22367957245095	2.33860985235688	7.62823654093501	1.78214867143645e-06	96	10269	11	668021	64471928	16351	1.79364995349921e-05	human	U
mRNA.UL71::TB40E-cloneBAC4:137089-138232	glmmTMB_nbinom2	2.39341716790427	1.6728941712862	3.42427263956248	1.79068340217813e-06	477	49423	30	668021	64471928	16351	1.79364995349921e-05	hcmv	U
ENST00000350697.8	glmmTMB_nbinom2	4.52854158557474	2.43614257675932	8.41809879599087	1.79843302004188e-06	96	8707	10	668021	64471928	16351	1.79364995349921e-05	human	U
ENST00000599732.5	glmmTMB_nbinom2	5.39872871301152	2.69945788876782	10.7970833099378	1.85984955028995e-06	61	5843	8	668021	64471928	16351	1.84508883957337e-05	human	U
ENST00000372360.9	glmmTMB_nbinom2	3.56947175295701	2.11355368994196	6.02829663414317	1.94639721715566e-06	184	15465	14	668021	64471928	16351	1.92078672745625e-05	human	U
ENST00000234111.9	glmmTMB_nbinom2	3.55426181882317	2.10454111608678	6.0026278318733	2.10666947917427e-06	132	15531	14	668021	64471928	16351	2.06806558819463e-05	human	U
ENST00000257857.9	glmmTMB_nbinom2	2.03894619673505	1.51649605243795	2.74138636002181	2.39480379308499e-06	906	85089	44	668021	64471928	16351	2.33867557918456e-05	human	U
ENST00000547649.5	glmmTMB_nbinom2	2.47767827732616	1.69861872937508	3.61404801429005	2.4687286233791e-06	470	42968	27	668021	64471928	16351	2.39600952677908e-05	human	U
ENST00000247665.12	glmmTMB_nbinom2	5.93308016984759	2.8280415799498	12.4472852702765	2.47907119037409e-06	55	4652	7	668021	64471928	16351	2.39600952677908e-05	human	U
ENST00000287038.8	glmmTMB_nbinom2	2.12625071602749	1.55292571016305	2.911241714797	2.53406566007938e-06	863	72323	39	668021	64471928	16351	2.43660159623017e-05	human	U
ENST00000260379.11	glmmTMB_nbinom2	1.62155036849739	1.3253960796613	1.98387911200549	2.62972651153241e-06	2709	231004	95	668021	64471928	16351	2.51568224955269e-05	human	U
ENST00000270586.8	glmmTMB_nbinom2	3.8809260880477	2.20356210257742	6.83510906421573	2.65474606121926e-06	134	12192	12	668021	64471928	16351	2.52672531207417e-05	human	U
ENST00000230895.11	glmmTMB_nbinom2	3.50507268495218	2.07541682412959	5.91955041703506	2.72142199675604e-06	142	15749	14	668021	64471928	16351	2.57200001305564e-05	human	U
ENST00000409248.10	glmmTMB_nbinom2	3.12091121631209	1.93966815622018	5.0215222582625	2.72974934718972e-06	232	21478	17	668021	64471928	16351	2.57200001305564e-05	human	U
ENST00000326005.10	glmmTMB_nbinom2	5.24682876814574	2.62348115983435	10.4933904400442	2.76806536589106e-06	51	6012	8	668021	64471928	16351	2.59506128052287e-05	human	U
ENST00000559463.5	glmmTMB_nbinom2	4.76846535185713	2.48065602760258	9.16622923889907	2.8025831473663e-06	92	7442	9	668021	64471928	16351	2.6143499509014e-05	human	U
ENST00000588454.6	glmmTMB_nbinom2	2.41008727281424	1.66353902937091	3.49166479416941	3.30722418459063e-06	398	45809	28	668021	64471928	16351	3.05728993919758e-05	human	U
ENST00000270142.11	glmmTMB_nbinom2	2.63891425937247	1.75312440244808	3.97226144282457	3.3121053532443e-06	396	34366	23	668021	64471928	16351	3.05728993919758e-05	human	U
ENST00000361436.10	glmmTMB_nbinom2	2.37303117826898	1.6485388590744	3.4159200688775	3.32633145384697e-06	551	48186	29	668021	64471928	16351	3.05728993919758e-05	human	U
ENST00000380842.5	glmmTMB_nbinom2	2.9921600821178	1.88470961214091	4.75034557013224	3.36207650596208e-06	260	23720	18	668021	64471928	16351	3.07506997496531e-05	human	U
ENST00000605997.6	glmmTMB_nbinom2	4.69839321250315	2.44420391401228	9.03152910145646	3.47760987983663e-06	84	7553	9	668021	64471928	16351	3.16530025470567e-05	human	U
ENST00000361611.11	glmmTMB_nbinom2	3.18914468391848	1.9533014999762	5.20689909626827	3.53959317569334e-06	212	19782	16	668021	64471928	16351	3.20615323885267e-05	human	U
ENST00000238081.8	glmmTMB_nbinom2	2.91522130637051	1.85400731346392	4.58386285933168	3.59726616271197e-06	288	32461	24	668021	64471928	16351	3.24272791109853e-05	human	U
ENST00000262812.9	glmmTMB_nbinom2	2.81632400914887	1.81648471302499	4.36650023401502	3.69634380527831e-06	299	28001	20	668021	64471928	16351	3.31609791143389e-05	human	U
mRNA.UL35::TB40E-cloneBAC4:78916-80927	glmmTMB_nbinom2	1.76851981906466	1.38874662775181	2.25214757531961	3.79063787162704e-06	1329	147150	66	668021	64471928	16351	3.384498099667e-05	hcmv	U
ENST00000368636.9	glmmTMB_nbinom2	3.29233543064218	1.98436409777749	5.46244139369494	3.97155652134671e-06	175	17964	15	668021	64471928	16351	3.52922676659956e-05	human	U
ENST00000530028.3	glmmTMB_nbinom2	3.58880892663493	2.08341458987477	6.18194265053539	4.1164021311458e-06	142	14283	13	668021	64471928	16351	3.64068584712187e-05	human	U
ENST00000299166.9	glmmTMB_nbinom2	3.77169779769738	2.14153920105269	6.64274754819457	4.28625858824959e-06	137	12545	12	668021	64471928	16351	3.77311495444506e-05	human	U
ENST00000276682.8	glmmTMB_nbinom2	4.62793024688626	2.40754784335255	8.89608006303216	4.32613337336788e-06	66	7668	9	668021	64471928	16351	3.79042059582466e-05	human	U
ENST00000544848.3	glmmTMB_nbinom2	3.99162070223215	2.21012091691665	7.20912403865962	4.44692627566489e-06	135	10866	11	668021	64471928	16351	3.86693696866298e-05	human	U
ENST00000280326.9	glmmTMB_nbinom2	3.27201549541431	1.97212895388881	5.42869439704751	4.45471138789975e-06	181	18076	15	668021	64471928	16351	3.86693696866298e-05	human	U
ENST00000455785.7	glmmTMB_nbinom2	3.04436836949385	1.8920960550758	4.89836588597684	4.47852529842576e-06	203	22018	17	668021	64471928	16351	3.86969351822503e-05	human	U
ENST00000322753.7	glmmTMB_nbinom2	3.40479303072202	2.01604448862463	5.75017845462422	4.59984121606179e-06	152	16213	14	668021	64471928	16351	3.93846056010538e-05	human	U
ENST00000352983.7	glmmTMB_nbinom2	2.24976593640516	1.59044107326967	3.18241703743448	4.60012193420308e-06	672	56084	32	668021	64471928	16351	3.93846056010538e-05	human	U
ENST00000314355.7	glmmTMB_nbinom2	3.13464636575992	1.91992391537746	5.11791522553126	4.92799750962192e-06	182	20126	16	668021	64471928	16351	4.19999787751868e-05	human	U
RNA2.7-1::TB40E-cloneBAC4:35218-38565	glmmTMB_nbinom2	2.88525441075535	1.83051707424054	4.54772759671582	5.01266919860435e-06	75624	11814720	9212	668021	64471928	16351	4.24762689513333e-05	hcmv	U
ENST00000679480.1	glmmTMB_nbinom2	4.57896422605941	2.38207472885037	8.80195450192733	5.03884983852798e-06	75	7750	9	668021	64471928	16351	4.24762689513333e-05	human	U
ENST00000532636.5	glmmTMB_nbinom2	2.64695190152142	1.74239741652164	4.02110006737423	5.05184425394524e-06	315	32772	22	668021	64471928	16351	4.24762689513333e-05	human	U
ENST00000642480.2	glmmTMB_nbinom2	3.72419921009693	2.11456991601977	6.55909253764152	5.28585491242526e-06	93	12705	12	668021	64471928	16351	4.42454373249882e-05	human	U
ENST00000276689.8	glmmTMB_nbinom2	4.56129926838149	2.37288364374226	8.76800304583221	5.32478761466147e-06	88	7780	9	668021	64471928	16351	4.43732301221789e-05	human	U
ENST00000216416.9	glmmTMB_nbinom2	3.23638580624637	1.95065399967733	5.36958019649078	5.45275032036008e-06	178	18275	15	668021	64471928	16351	4.52385258879432e-05	human	U
ENST00000256433.6	glmmTMB_nbinom2	3.22855645293121	1.94592649690192	5.35661382192956	5.70186924101955e-06	172	18319	15	668021	64471928	16351	4.70969375634875e-05	human	U
ENST00000266735.10	glmmTMB_nbinom2	3.3573719435944	1.98796553499288	5.67009144234242	5.90394688130142e-06	162	16442	14	668021	64471928	16351	4.85521947475446e-05	human	U
ENST00000202773.14	glmmTMB_nbinom2	2.10532855668985	1.52484242378801	2.90679762214564	6.08746452880144e-06	793	69296	37	668021	64471928	16351	4.98427772554703e-05	human	U
ENST00000229239.10	glmmTMB_nbinom2	1.70809473338074	1.35292282779185	2.15650705145166	6.75131602930639e-06	2010	163895	71	668021	64471928	16351	5.50379024128238e-05	human	U
ENST00000253099.11	glmmTMB_nbinom2	4.90943235958164	2.45475629377982	9.81870426582936	6.81732256264818e-06	53	6425	8	668021	64471928	16351	5.53354104111053e-05	human	U
ENST00000651545.1	glmmTMB_nbinom2	2.72645472021171	1.75852092465941	4.22716342872319	7.36620972623386e-06	360	28924	20	668021	64471928	16351	5.95329449857262e-05	human	U
ENST00000168216.11	glmmTMB_nbinom2	5.43112404034752	2.58879074294119	11.3941647937633	7.604018261583e-06	71	5082	7	668021	64471928	16351	6.11911340792623e-05	human	U
ENST00000184266.3	glmmTMB_nbinom2	2.96073061648032	1.84011485176206	4.7637927463983	7.71141009221013e-06	240	22640	17	668021	64471928	16351	6.17901449696324e-05	human	U
mRNA.UL80-2::TB40E-cloneBAC4:148828-151112	glmmTMB_nbinom2	1.74287458516575	1.36608469670731	2.22358966976081	7.82254874929665e-06	1307	147052	65	668021	64471928	16351	6.24139527869414e-05	hcmv	U
ENST00000286953.8	glmmTMB_nbinom2	3.05082245785605	1.86858346162312	4.98105536119536	8.21647160618049e-06	222	20679	16	668021	64471928	16351	6.52791705999509e-05	human	U
ENST00000529639.6	glmmTMB_nbinom2	2.17365247486269	1.54477653921348	3.05854274811961	8.3642916871058e-06	709	59862	33	668021	64471928	16351	6.56959523701325e-05	human	U
ENST00000318607.10	glmmTMB_nbinom2	3.44251385995011	1.99848660539028	5.92993800608151	8.37280601510537e-06	151	14890	13	668021	64471928	16351	6.56959523701325e-05	human	U
ENST00000265044.7	glmmTMB_nbinom2	2.78077732500801	1.77326547518082	4.36072468533803	8.37404406211288e-06	218	26941	19	668021	64471928	16351	6.56959523701325e-05	human	U
ENST00000338825.5	glmmTMB_nbinom2	3.28837698427504	1.94711297404663	5.55356742769609	8.50173563275784e-06	181	16787	14	668021	64471928	16351	6.64198096309206e-05	human	U
mRNA.UL34-1::TB40E-cloneBAC4:77614-78874	glmmTMB_nbinom2	1.83406183277349	1.40407074822867	2.39573597746417	8.59712065346993e-06	1061	116093	54	668021	64471928	16351	6.68863121379922e-05	hcmv	U
ENST00000291295.14	glmmTMB_nbinom2	3.02916670011584	1.85532316418758	4.94568874803473	9.37966744502642e-06	188	20827	16	668021	64471928	16351	7.26730432207626e-05	human	U
ENST00000468812.6	glmmTMB_nbinom2	1.96675601913274	1.4580507573494	2.65294552970622	9.44399818022594e-06	914	86207	43	668021	64471928	16351	7.28703563289039e-05	human	U
ENST00000536189.6	glmmTMB_nbinom2	4.36118536275679	2.26878137668465	8.38332770349066	1.00072526487884e-05	58	8137	9	668021	64471928	16351	7.68999947396646e-05	human	U
ENST00000382533.9	glmmTMB_nbinom2	4.04036933813769	2.17352798170538	7.51063916635419	1.0135921019233e-05	94	9759	10	668021	64471928	16351	7.75708241267829e-05	human	U
ENST00000295685.14	glmmTMB_nbinom2	4.35262659839832	2.26432891245853	8.36687558986929	1.02834935059763e-05	82	8153	9	668021	64471928	16351	7.80848184118313e-05	human	U
ENST00000593646.6	glmmTMB_nbinom2	3.57452260755445	2.02958481565022	6.29548061918485	1.02863734121186e-05	147	13237	12	668021	64471928	16351	7.80848184118313e-05	human	U
mRNA.UL14-1::TB40E-cloneBAC4:53686-55024	glmmTMB_nbinom2	3.0103539611274	1.84379735836813	4.91498207769213	1.05259292983168e-05	176	20957	16	668021	64471928	16351	7.95811186868708e-05	hcmv	U
ENST00000379412.9	glmmTMB_nbinom2	3.11995252641531	1.88047655759944	5.17640261334158	1.05915824934365e-05	192	18957	15	668021	64471928	16351	7.97558922698531e-05	human	U
ENST00000367569.4	glmmTMB_nbinom2	2.73819154934625	1.74610913792474	4.29394291460055	1.14313531588868e-05	295	27360	19	668021	64471928	16351	8.57351486916512e-05	human	U
ENST00000348462.6	glmmTMB_nbinom2	2.00197787298951	1.46793887719444	2.73030128584075	1.16124785158066e-05	978	78782	40	668021	64471928	16351	8.67466024587143e-05	human	U
ENST00000555619.6	glmmTMB_nbinom2	2.39969253316443	1.6210071370566	3.55243608870308	1.2235201618198e-05	387	41078	25	668021	64471928	16351	9.07884117056958e-05	human	U
ENST00000258091.10	glmmTMB_nbinom2	3.53552933407838	2.00744516259576	6.22680405175574	1.22503830194886e-05	146	13383	12	668021	64471928	16351	9.07884117056958e-05	human	U
ENST00000389805.9	glmmTMB_nbinom2	2.65378624773054	1.71165061505887	4.11449707474415	1.28830913131296e-05	276	29716	20	668021	64471928	16351	9.51015598902284e-05	human	U
ENST00000354546.10	glmmTMB_nbinom2	3.7207670126764	2.06015230959243	6.7199435197875	1.32250053129941e-05	113	11657	11	668021	64471928	16351	9.7242686124957e-05	human	U
ENST00000583011.6	glmmTMB_nbinom2	5.16581509374379	2.46232827881	10.837566141119	1.40192782456427e-05	71	5343	7	668021	64471928	16351	0.000102326256000357	human	U
ENST00000268182.10	glmmTMB_nbinom2	3.95089804283745	2.12539660634858	7.3443211955222	1.40255188224489e-05	65	9980	10	668021	64471928	16351	0.000102326256000357	human	U
ENST00000262746.5	glmmTMB_nbinom2	3.68943096824142	2.04280138762166	6.66335011905709	1.50260766614102e-05	105	11756	11	668021	64471928	16351	0.000108860062908419	human	U
ENST00000236671.7	glmmTMB_nbinom2	2.42085106521582	1.62215098372602	3.61280789442619	1.50372033564163e-05	336	39091	24	668021	64471928	16351	0.000108860062908419	human	U
ENST00000253788.12	glmmTMB_nbinom2	1.99938638691867	1.46026924100253	2.73754031924361	1.54876990054368e-05	1032	76912	39	668021	64471928	16351	0.000111690137058438	human	U
ENST00000370544.10	glmmTMB_nbinom2	3.67505231552437	2.034840370818	6.63738036434361	1.59342857804041e-05	107	11802	11	668021	64471928	16351	0.000114470443824742	human	U
ENST00000449187.7	glmmTMB_nbinom2	4.21310605418658	2.19174779883518	8.09867934315122	1.60751799320535e-05	59	8423	9	668021	64471928	16351	0.000115041841116795	human	U
ENST00000344063.7	glmmTMB_nbinom2	1.93123477413942	1.43171807448636	2.6050294532905	1.63123154818947e-05	1102	87793	43	668021	64471928	16351	0.000115975872268341	human	U
ENST00000295688.8	glmmTMB_nbinom2	2.84584113453116	1.76871025092549	4.57893640790054	1.63294028153824e-05	223	23554	17	668021	64471928	16351	0.000115975872268341	human	U
ENST00000591462.6	glmmTMB_nbinom2	4.58621166667151	2.29316495284855	9.17218686138844	1.6563712179533e-05	56	6878	8	668021	64471928	16351	0.000117196076741979	human	U
ENST00000358901.11	glmmTMB_nbinom2	4.18923333526531	2.17932887435263	8.05278916084259	1.73615209875874e-05	79	8471	9	668021	64471928	16351	0.000122379142299723	human	U
ENST00000396651.8	glmmTMB_nbinom2	2.67264041675999	1.70430728028852	4.19114961246297	1.84723864087189e-05	316	28031	19	668021	64471928	16351	0.00012972181466797	human	U
ENST00000344795.8	glmmTMB_nbinom2	3.87328387359231	2.08364499360958	7.20004031946016	1.86269518231938e-05	113	10180	10	668021	64471928	16351	0.000130319159210778	human	U
ENST00000284440.9	glmmTMB_nbinom2	2.53448162603927	1.6520630475042	3.88822758455549	2.05246297673422e-05	317	32672	21	668021	64471928	16351	0.000143062010460099	human	U
ENST00000001008.6	glmmTMB_nbinom2	2.99939436194129	1.80781390964867	4.97637864739824	2.11699895660946e-05	177	19719	15	668021	64471928	16351	0.000147013816431212	human	U
ENST00000216479.8	glmmTMB_nbinom2	3.25123427292978	1.88744212803052	5.60044948689536	2.14361185286971e-05	144	15766	13	668021	64471928	16351	0.000148312628196705	human	U
ENST00000216037.10	glmmTMB_nbinom2	4.47365721440428	2.23688118851345	8.94710410850732	2.27013666969167e-05	63	7051	8	668021	64471928	16351	0.000156489200576172	human	U
ENST00000298852.8	glmmTMB_nbinom2	4.95528182164249	2.36197489777498	10.3958843741445	2.30088732664514e-05	59	5570	7	668021	64471928	16351	0.000158027975731122	human	U
ENST00000305786.7	glmmTMB_nbinom2	2.78518094471883	1.73100956471764	4.48133450729384	2.43051415859249e-05	224	24067	17	668021	64471928	16351	0.000166321680560618	human	U
ENST00000380191.9	glmmTMB_nbinom2	3.20991777808699	1.86345870194429	5.52927313673675	2.63056141514015e-05	147	15969	13	668021	64471928	16351	0.000178896993478862	human	U
ENST00000369144.8	glmmTMB_nbinom2	4.42101265017849	2.21056237443758	8.84180110864822	2.63336374400884e-05	60	7135	8	668021	64471928	16351	0.000178896993478862	human	U
ENST00000375094.4	glmmTMB_nbinom2	4.41859658802334	2.20936487522845	8.83692685920549	2.65107286391479e-05	78	7139	8	668021	64471928	16351	0.000179449877972571	human	U
ENST00000401473.7	glmmTMB_nbinom2	3.76132662785801	2.02341656148306	6.99192557318218	2.81402059729479e-05	111	10483	10	668021	64471928	16351	0.000189794554673659	human	U
ENST00000228251.9	glmmTMB_nbinom2	3.19390288050787	1.85415928543524	5.50169324191686	2.84839884687836e-05	147	16049	13	668021	64471928	16351	0.000191424653688062	human	U
ENST00000650688.1	glmmTMB_nbinom2	3.52857622719602	1.95374186024059	6.37282255374291	2.90839750840799e-05	105	12292	11	668021	64471928	16351	0.000194758761723749	human	U
ENST00000250784.13	glmmTMB_nbinom2	3.335397198729	1.89381123689589	5.87433121979139	3.0286956462853e-05	156	14186	12	668021	64471928	16351	0.000202092681024375	human	U
ENST00000381431.10	glmmTMB_nbinom2	4.01563859999585	2.08900582695402	7.71915193232805	3.05406449753165e-05	81	8837	9	668021	64471928	16351	0.000203062799038009	human	U
ENST00000642928.2	glmmTMB_nbinom2	3.33093691081281	1.89127878104655	5.86647553761251	3.09089062428988e-05	121	14205	12	668021	64471928	16351	0.000204219505569586	human	U
ENST00000373840.9	glmmTMB_nbinom2	3.51368885532689	1.9454950073405	6.34594759969365	3.093244777694e-05	91	12344	11	668021	64471928	16351	0.000204219505569586	human	U
ENST00000340384.5	glmmTMB_nbinom2	2.66994901959523	1.6817465217907	4.23882414791442	3.12454141492129e-05	274	26582	18	668021	64471928	16351	0.00020556193519219	human	U
ENST00000401406.3	glmmTMB_nbinom2	4.00169305112435	2.08176675642354	7.69228696058537	3.1962798593259e-05	95	8868	9	668021	64471928	16351	0.000209546319448814	human	U
ENST00000521688.6	glmmTMB_nbinom2	4.33892407966268	2.16951830317252	8.67762311179709	3.32387831793828e-05	69	7270	8	668021	64471928	16351	0.000217152329133598	human	U
ENST00000366813.1	glmmTMB_nbinom2	4.33415721242455	2.1671352342007	8.66808791881424	3.36929125782556e-05	62	7278	8	668021	64471928	16351	0.000219226003107189	human	U
ENST00000368719.9	glmmTMB_nbinom2	1.75070488730073	1.34352435315132	2.2812892041961	3.37900346122547e-05	1404	123876	55	668021	64471928	16351	0.000219226003107189	human	U
ENST00000223369.3	glmmTMB_nbinom2	4.33069660386118	2.16532094489608	8.66150263724292	3.40611619086202e-05	68	7283	8	668021	64471928	16351	0.000220223029581596	human	U
ENST00000300086.5	glmmTMB_nbinom2	3.70617433459756	1.99374714510371	6.88940331885223	3.45313493150993e-05	86	10639	10	668021	64471928	16351	0.00022249580744265	human	U
ENST00000535923.6	glmmTMB_nbinom2	3.70512667711439	1.99318317442122	6.8874571437475	3.46663687908938e-05	95	10642	10	668021	64471928	16351	0.000222600826996321	human	U
ENST00000299705.10	glmmTMB_nbinom2	3.97523600390633	2.06800166110299	7.64143549010728	3.48653061920111e-05	94	8927	9	668021	64471928	16351	0.000223114160785054	human	U
ENST00000313511.8	glmmTMB_nbinom2	3.02369728527638	1.79037923445527	5.10659702538913	3.49965605149583e-05	192	18256	14	668021	64471928	16351	0.000223192350222948	human	U
mRNA.UL23-1::TB40E-cloneBAC4:60675-61530	glmmTMB_nbinom2	2.01194554357027	1.44404981451073	2.8031753680629	3.60401556690897e-05	619	68592	35	668021	64471928	16351	0.00022906878603235	hcmv	U
mRNA.UL99-1::TB40E-cloneBAC4:177630-178861	glmmTMB_nbinom2	1.79411396842209	1.35921464515946	2.36816528070123	3.67823187695494e-05	1066	109887	50	668021	64471928	16351	0.000232996107070625	hcmv	U
ENST00000611050.4	glmmTMB_nbinom2	3.14163674711965	1.82381724610152	5.41166143260781	3.69458967243342e-05	162	16316	13	668021	64471928	16351	0.00023324429750211	human	U
mRNA.UL26-1::TB40E-cloneBAC4:65029-65596	glmmTMB_nbinom2	1.83854338543476	1.37655846010081	2.45557444750901	3.71600969971152e-05	869	98653	46	668021	64471928	16351	0.000233809335132856	hcmv	U
ENST00000312175.7	glmmTMB_nbinom2	3.1383786155089	1.82192766677652	5.40604356248119	3.75497113675098e-05	146	16333	13	668021	64471928	16351	0.000235470598040404	human	U
ENST00000254799.11	glmmTMB_nbinom2	4.74324880446114	2.26090902613796	9.9510457788978	3.82475695957225e-05	52	5819	7	668021	64471928	16351	0.000239047309973266	human	U
ENST00000360840.9	glmmTMB_nbinom2	3.9401778190324	2.04973185906804	7.57416204315317	3.91487889397295e-05	103	9006	9	668021	64471928	16351	0.000243867040737518	human	U
ENST00000366607.5	glmmTMB_nbinom2	3.27106331313657	1.85728283563643	5.7610262654915	4.06325801246425e-05	130	14465	12	668021	64471928	16351	0.000252271813687764	human	U
ENST00000302907.9	glmmTMB_nbinom2	2.70057410865743	1.67842577297337	4.3452028881986	4.23936698055232e-05	312	24821	17	668021	64471928	16351	0.000261924155582139	human	U
ENST00000234590.10	glmmTMB_nbinom2	2.08740909438465	1.46752238495249	2.9691381692013	4.24666364250508e-05	645	58559	31	668021	64471928	16351	0.000261924155582139	human	U
ENST00000333926.6	glmmTMB_nbinom2	4.24547488585705	2.12279003446335	8.49073941078657	4.3419803148069e-05	75	7430	8	668021	64471928	16351	0.000266925019352883	human	U
ENST00000263645.10	glmmTMB_nbinom2	1.9778435525758	1.42616222648487	2.74293137612221	4.35960846851756e-05	608	71769	36	668021	64471928	16351	0.000267132871845439	human	U
ENST00000256951.10	glmmTMB_nbinom2	3.86947476793014	2.0129827277564	7.43813385638745	4.9444163375921e-05	76	9171	9	668021	64471928	16351	0.000301979825178671	human	U
ENST00000369817.7	glmmTMB_nbinom2	2.18356075099995	1.49698304319397	3.18503110304748	5.02115733951376e-05	541	48756	27	668021	64471928	16351	0.000305671104272347	human	U
ENST00000336458.13	glmmTMB_nbinom2	3.39382217791819	1.87912702391243	6.12945736438203	5.09090022705331e-05	108	12780	11	668021	64471928	16351	0.000308913848728963	human	U
ENST00000399728.5	glmmTMB_nbinom2	4.6186365710663	2.20151178370628	9.68961598728245	5.17903726498962e-05	54	5976	7	668021	64471928	16351	0.00031324822167276	human	U
ENST00000306434.8	glmmTMB_nbinom2	3.38190324164748	1.8725259157439	6.10793657898296	5.35096838882837e-05	80	12825	11	668021	64471928	16351	0.000322606615082096	human	U
mRNA.UL38-1::TB40E-cloneBAC4:83951-84947	glmmTMB_nbinom2	1.71694519420538	1.3207335856675	2.2320177452102	5.38694572771684e-05	1047	128605	56	668021	64471928	16351	0.000323734719213752	hcmv	U
ENST00000376630.5	glmmTMB_nbinom2	2.52423827745702	1.60967366018338	3.95842899029191	5.48979543865725e-05	285	29679	19	668021	64471928	16351	0.000328861547842886	human	U
ENST00000244061.6	glmmTMB_nbinom2	3.57868000626917	1.92515990866388	6.65240873219676	5.56228654387235e-05	81	11018	10	668021	64471928	16351	0.000332142906680276	human	U
ENST00000005257.7	glmmTMB_nbinom2	3.57608489747692	1.92376409939996	6.6475838684958	5.61679323762869e-05	97	11026	10	668021	64471928	16351	0.000334332930811232	human	U
ENST00000651785.1	glmmTMB_nbinom2	3.82856350648639	1.99169986419367	7.35949165168695	5.66468148333642e-05	74	9269	9	668021	64471928	16351	0.000335555328076607	human	U
ENST00000366815.10	glmmTMB_nbinom2	2.36062363166777	1.55391714629211	3.58612680456309	5.67312208001517e-05	337	36747	22	668021	64471928	16351	0.000335555328076607	human	U
ENST00000358935.3	glmmTMB_nbinom2	4.142344506716	2.07122540635691	8.28447640689251	5.84575441869805e-05	67	7615	8	668021	64471928	16351	0.000344678916196819	human	U
mRNA.UL82-1::TB40E-cloneBAC4:151104-152986	glmmTMB_nbinom2	1.7455808978052	1.32957258672308	2.29175353133017	6.05023578689436e-05	1029	117460	52	668021	64471928	16351	0.000355617307223415	hcmv	U
ENST00000243253.8	glmmTMB_nbinom2	3.54999828153961	1.90972943024997	6.59909597627374	6.19630807860501e-05	96	11107	10	668021	64471928	16351	0.000363064926480762	human	U
ENST00000456319.6	glmmTMB_nbinom2	3.34589218759835	1.85258543443909	6.04290324371529	6.22159710756982e-05	125	12963	11	668021	64471928	16351	0.00036341104600291	human	U
ENST00000503362.2	glmmTMB_nbinom2	2.91595167224794	1.72659166063654	4.92460049977933	6.26522404943269e-05	165	18931	14	668021	64471928	16351	0.000364822828965413	human	U
ENST00000335895.12	glmmTMB_nbinom2	2.91041871970376	1.72331574609868	4.91525545633643	6.45606065818581e-05	188	18967	14	668021	64471928	16351	0.000373657913881611	human	U
ENST00000269228.10	glmmTMB_nbinom2	4.10819224316896	2.05412058164502	8.21628664726083	6.45680875187424e-05	55	7678	8	668021	64471928	16351	0.000373657913881611	human	U
ENST00000553300.6	glmmTMB_nbinom2	3.33323436857345	1.84556738231486	6.02007353527436	6.56171030605973e-05	116	13012	11	668021	64471928	16351	0.000378560209964985	human	U
ENST00000379847.8	glmmTMB_nbinom2	2.89987074137705	1.71707039392493	4.89744063286338	6.83631187241117e-05	178	19036	14	668021	64471928	16351	0.000393192784072728	human	U
ENST00000479035.7	glmmTMB_nbinom2	2.18021205951459	1.48399260930827	3.20306489037605	7.15315224329194e-05	585	47022	26	668021	64471928	16351	0.000410157812115364	human	U
ENST00000361298.9	glmmTMB_nbinom2	4.07018948731562	2.03514731199454	8.14016870671572	7.20952540896258e-05	82	7750	8	668021	64471928	16351	0.000412129882372099	human	U
ENST00000261313.3	glmmTMB_nbinom2	2.88909535944607	1.71069010834321	4.8792425672331	7.24817397350356e-05	188	19107	14	668021	64471928	16351	0.000413079823717908	human	U
ENST00000579991.3	glmmTMB_nbinom2	4.04617407635831	2.02313939995003	8.09213871105389	7.73294240340011e-05	58	7796	8	668021	64471928	16351	0.000439371727465915	human	U
ENST00000273986.10	glmmTMB_nbinom2	3.48376709395075	1.87409191283662	6.47600743686262	7.95862360639059e-05	96	11318	10	668021	64471928	16351	0.000450828376494935	human	U
ENST00000157812.7	glmmTMB_nbinom2	3.28359066334132	1.81809158101493	5.93037653161748	8.08273320956068e-05	118	13209	11	668021	64471928	16351	0.000453784512727167	human	U
ENST00000367287.5	glmmTMB_nbinom2	3.28311578738358	1.81783235299517	5.92950678625971	8.09845298893475e-05	108	13211	11	668021	64471928	16351	0.000453784512727167	human	U
ENST00000651623.1	glmmTMB_nbinom2	4.03013522576035	2.01511745773104	8.06007107704896	8.10440323623747e-05	74	7827	8	668021	64471928	16351	0.000453784512727167	human	U
ENST00000217182.6	glmmTMB_nbinom2	3.72137297680806	1.93593820835221	7.15343949138989	8.10761662739204e-05	101	9536	9	668021	64471928	16351	0.000453784512727167	human	U
ENST00000379542.10	glmmTMB_nbinom2	4.42892028028149	2.11108346600352	9.29159607612404	8.26951865844264e-05	68	6232	7	668021	64471928	16351	0.000461468675136308	human	U
ENST00000681657.1	glmmTMB_nbinom2	3.70775928786045	1.92885522454765	7.12727360859314	8.48745157594714e-05	82	9571	9	668021	64471928	16351	0.000472224679670649	human	U
mRNA.US27-1::TB40E-cloneBAC4:21571-24215	glmmTMB_nbinom2	1.53306767341422	1.23878488342731	1.8972595829271	8.52847226869467e-05	2200	218617	85	668021	64471928	16351	0.000473103121414275	hcmv	U
ENST00000339600.6	glmmTMB_nbinom2	2.02154619461982	1.42121068829701	2.87547022453004	9.03177968556974e-05	629	60465	31	668021	64471928	16351	0.000498793099987614	human	U
ENST00000256854.10	glmmTMB_nbinom2	3.44999506190899	1.85593493767013	6.41319137088843	9.04478154644206e-05	82	11429	10	668021	64471928	16351	0.000498793099987614	human	U
ENST00000584164.6	glmmTMB_nbinom2	3.25086502829284	1.79997293402671	5.87126796875524	9.27831238698476e-05	169	13342	11	668021	64471928	16351	0.000510171135647989	human	U
ENST00000225964.10	glmmTMB_nbinom2	2.51252839183534	1.58259732756874	3.98888511297862	9.36230629427896e-05	212	28248	18	668021	64471928	16351	0.000511945031925911	human	U
ENST00000270460.11	glmmTMB_nbinom2	4.37902145793392	2.08729710900459	9.18691874114198	9.36518111736466e-05	68	6303	7	668021	64471928	16351	0.000511945031925911	human	U
ENST00000389266.8	glmmTMB_nbinom2	3.65242881179958	1.9000716680365	7.02091213172464	0.000102283548452425	85	9716	9	668021	64471928	16351	0.000557504806245051	human	U
ENST00000370089.6	glmmTMB_nbinom2	3.06589475183323	1.74079004534602	5.39968082563923	0.000104651293478083	161	15433	12	668021	64471928	16351	0.000568757029772192	human	U
ENST00000262193.7	glmmTMB_nbinom2	2.37251180579694	1.5302330430129	3.67840198873448	0.000112767822272279	333	33239	20	668021	64471928	16351	0.000611097302776076	human	U
ENST00000312184.6	glmmTMB_nbinom2	4.29116359835676	2.04541331909034	9.00262301804675	0.000116750362418139	57	6432	7	668021	64471928	16351	0.000630855704708964	human	U
ENST00000265881.10	glmmTMB_nbinom2	3.36543984012723	1.81044109637696	6.25603635499737	0.00012484383709377	100	11716	10	668021	64471928	16351	0.000672649984341432	human	U
mRNA.UL22A::TB40E-cloneBAC4:59904-60392	glmmTMB_nbinom2	1.64372022155606	1.27495347744616	2.11914882742567	0.00012609456118816	62531	6318580	2741	668021	64471928	16351	0.000677442126727223	hcmv	U
ENST00000422781.6	glmmTMB_nbinom2	4.22805930420204	2.01533429529434	8.87023335115655	0.000136921851109283	62	6528	7	668021	64471928	16351	0.000733509916656873	human	U
ENST00000290949.8	glmmTMB_nbinom2	3.32604248074663	1.78925766603928	6.18276439089926	0.000145149909101189	122	11855	10	668021	64471928	16351	0.00077537344605336	human	U
ENST00000296674.13	glmmTMB_nbinom2	2.44097967402025	1.53753016219357	3.87529423193837	0.000154297914253463	369	29076	18	668021	64471928	16351	0.000821899401208075	human	U
ENST00000250498.9	glmmTMB_nbinom2	2.5023678853993	1.55523914453699	4.0262907835579	0.000156889720550076	271	26787	17	668021	64471928	16351	0.000833337750797144	human	U
ENST00000296412.14	glmmTMB_nbinom2	3.79906673852161	1.89957581669652	7.59796369109445	0.00016044687025053	66	8303	8	668021	64471928	16351	0.000849824524632044	human	U
ENST00000327031.9	glmmTMB_nbinom2	4.16431869514375	1.98496088155291	8.73646949715039	0.000160969789000488	55	6628	7	668021	64471928	16351	0.000850192547537787	human	U
ENST00000380377.9	glmmTMB_nbinom2	2.84747642076266	1.6530596138243	4.90491806768026	0.000162257503148372	170	18002	13	668021	64471928	16351	0.000854524006331873	human	U
ENST00000380635.5	glmmTMB_nbinom2	2.01545887724248	1.40013460322554	2.90120283899673	0.000162701370805589	533	56735	29	668021	64471928	16351	0.000854524006331873	human	U
ENST00000428771.6	glmmTMB_nbinom2	4.65159479981886	2.08947331570876	10.3554010568268	0.000166753956940725	51	5086	6	668021	64471928	16351	0.00087336220464765	human	U
mRNA.UL100-1::TB40E-cloneBAC4:178924-180046	glmmTMB_nbinom2	1.48410639080334	1.20777737494165	1.82365709519084	0.000172763388710289	2089	241770	91	668021	64471928	16351	0.000902315748835074	hcmv	U
ENST00000673047.2	glmmTMB_nbinom2	3.27792044365115	1.76336829643272	6.09331723647449	0.000174630222578533	122	12029	10	668021	64471928	16351	0.000909532409263192	human	U
ENST00000531120.6	glmmTMB_nbinom2	3.47942004884867	1.81006230110731	6.68836860970141	0.000184350555041558	109	10199	9	668021	64471928	16351	0.000957499420229699	human	U
ENST00000371095.7	glmmTMB_nbinom2	2.94345161791049	1.67126815025071	5.18403191353835	0.000185184109273401	183	16075	12	668021	64471928	16351	0.00095917183670615	human	U
ENST00000345046.12	glmmTMB_nbinom2	4.10546688812512	1.95690730158866	8.61300806420856	0.000187080433731949	65	6723	7	668021	64471928	16351	0.000966324554400565	human	U
ENST00000309083.8	glmmTMB_nbinom2	2.9388790177538	1.66867145194012	5.17597989163866	0.000189190277219073	157	16100	12	668021	64471928	16351	0.000974537829081762	human	U
ENST00000310931.10	glmmTMB_nbinom2	3.73878794179264	1.86944608136179	7.47736744753367	0.000192149702997411	83	8437	8	668021	64471928	16351	0.000987070392109986	human	U
ENST00000367602.8	glmmTMB_nbinom2	2.93250414392899	1.66505194614045	5.16475211124452	0.000194920328994697	121	16135	12	668021	64471928	16351	0.000998567259194145	human	U
ENST00000199389.11	glmmTMB_nbinom2	3.731676693676	1.86588434765634	7.46316938861501	0.00019630937088861	71	8453	8	668021	64471928	16351	0.00100294297116115	human	U
ENST00000648965.1	glmmTMB_nbinom2	3.71498908847263	1.857542614861	7.42978589942255	0.000206399702450795	83	8491	8	668021	64471928	16351	0.00105162891873707	human	U
ENST00000554455.5	glmmTMB_nbinom2	4.06433636201703	1.93729817956179	8.52673596552407	0.000207908688238152	63	6791	7	668021	64471928	16351	0.00105644658657598	human	U
ENST00000392204.6	glmmTMB_nbinom2	4.53388379321955	2.03659098342244	10.0933876353881	0.000213987000094015	56	5218	6	668021	64471928	16351	0.00108439358155751	human	U
ENST00000280557.11	glmmTMB_nbinom2	3.69809577808073	1.84888421965182	7.39684629166987	0.000217687160515035	58	8527	8	668021	64471928	16351	0.0010954018980371	human	U
ENST00000371989.8	glmmTMB_nbinom2	3.43079306400942	1.78479049811105	6.59480261717687	0.00021780401162702	93	10344	9	668021	64471928	16351	0.0010954018980371	human	U
ENST00000272227.8	glmmTMB_nbinom2	2.59886382256611	1.56640278674318	4.31184956092029	0.00021791195091618	195	22758	15	668021	64471928	16351	0.0010954018980371	human	U
ENST00000354293.10	glmmTMB_nbinom2	4.04468957820306	1.92793489187253	8.4855115455352	0.000218683421237808	53	6824	7	668021	64471928	16351	0.00109634068133928	human	U
ENST00000228825.12	glmmTMB_nbinom2	2.1567428597385	1.4328006357869	3.24646684741202	0.00023006977224897	414	42049	23	668021	64471928	16351	0.00115034886124485	human	U
ENST00000215574.9	glmmTMB_nbinom2	4.02288010315944	1.91753970038133	8.43975450478432	0.000231326474494581	69	6861	7	668021	64471928	16351	0.00115355622254611	human	U
ENST00000341394.9	glmmTMB_nbinom2	3.66452876103388	1.83231761259226	7.32884459995243	0.000240286282368463	67	8608	8	668021	64471928	16351	0.00119505777040018	human	U
ENST00000615060.5	glmmTMB_nbinom2	2.76373259730815	1.60443222614332	4.76069836105459	0.000248420149072617	178	18547	13	668021	64471928	16351	0.00123224280293957	human	U
ENST00000236051.3	glmmTMB_nbinom2	4.45927866987114	2.00318479988685	9.92677573067195	0.000250730531357762	65	5306	6	668021	64471928	16351	0.00124042149418418	human	U
ENST00000263238.7	glmmTMB_nbinom2	3.6483925147581	1.82424404356269	7.29659388978867	0.000252311205005056	70	8646	8	668021	64471928	16351	0.00124495660364337	human	U
ENST00000264039.7	glmmTMB_nbinom2	3.64206829939455	1.8210808850919	7.28394966200819	0.000257188191132757	77	8661	8	668021	64471928	16351	0.00126568991699191	human	U
ENST00000356978.9	glmmTMB_nbinom2	2.75068507765502	1.59685833033942	4.73822145188406	0.000265495049964817	167	18635	13	668021	64471928	16351	0.00129992951543221	human	U
mRNA.UL48::TB40E-cloneBAC4:97095-103880	glmmTMB_nbinom2	1.90655636138075	1.34781382935883	2.69692822550321	0.000265532269018954	587	66180	32	668021	64471928	16351	0.00129992951543221	hcmv	U
ENST00000368300.9	glmmTMB_nbinom2	3.96443338342836	1.88976595231441	8.31676114832785	0.000268847956589537	57	6963	7	668021	64471928	16351	0.00131273416303485	human	U
ENST00000498737.8	glmmTMB_nbinom2	3.62033308514722	1.8102131703321	7.24047966406463	0.00027469056206662	95	8713	8	668021	64471928	16351	0.00133777871136341	human	U
ENST00000451311.7	glmmTMB_nbinom2	1.92274707214637	1.35175195320894	2.73493690515571	0.00027635897543473	630	63572	31	668021	64471928	16351	0.00134241730295367	human	U
ENST00000321301.7	glmmTMB_nbinom2	3.93905694843111	1.87758446515796	8.26389967051526	0.000287406746813343	69	7007	7	668021	64471928	16351	0.00139247454851426	human	U
ENST00000568588.5	glmmTMB_nbinom2	2.63506866903927	1.56027666005452	4.45022800655736	0.000290329701974965	207	20949	14	668021	64471928	16351	0.00140301080206974	human	U
ENST00000296511.10	glmmTMB_nbinom2	1.9363873750511	1.35345063714914	2.7703973557213	0.000298995091377179	556	61088	30	668021	64471928	16351	0.00143802602371052	human	U
ENST00000307961.11	glmmTMB_nbinom2	2.24582402458283	1.44852113012052	3.48198272328533	0.000299109412931787	352	35114	20	668021	64471928	16351	0.00143802602371052	human	U
ENST00000315758.10	glmmTMB_nbinom2	2.54365654812397	1.53312902983616	4.22025055223524	0.000301305218152322	233	23252	15	668021	64471928	16351	0.00144487796428543	human	U
ENST00000388825.9	glmmTMB_nbinom2	4.37300369964476	1.96432943252028	9.73521092771662	0.00030216713099969	57	5410	6	668021	64471928	16351	0.00144531472098066	human	U
ENST00000253413.10	glmmTMB_nbinom2	2.46823152649224	1.51175541581731	4.02986277054385	0.000303560280108274	246	25560	16	668021	64471928	16351	0.00144828377914253	human	U
ENST00000499810.6	glmmTMB_nbinom2	3.91449270929061	1.86587850463615	8.21235312643116	0.000306369343271029	54	7051	7	668021	64471928	16351	0.00145797593561721	human	U
ENST00000395837.1	glmmTMB_nbinom2	3.58046578158015	1.7902778535527	7.16075171662672	0.000310052446464003	90	8810	8	668021	64471928	16351	0.00147012342026608	human	U
mRNA.UL105::TB40E-cloneBAC4:185628-188708	glmmTMB_nbinom2	2.34082252173127	1.47444203944604	3.71628719993837	0.000310490066360196	290	30320	18	668021	64471928	16351	0.00147012342026608	hcmv	U
ENST00000706905.1	glmmTMB_nbinom2	2.46350672827149	1.50886125076055	4.02214941710503	0.000312657335702183	200	25609	16	668021	64471928	16351	0.00147665618247253	human	U
ENST00000263270.11	glmmTMB_nbinom2	3.12168804323621	1.6793218520533	5.80289968082585	0.000319740504184989	133	12631	10	668021	64471928	16351	0.0015063151893137	human	U
mRNA.UL123-1::TB40E-cloneBAC4:204592-207430	glmmTMB_nbinom2	2.45793838891941	1.50545050651394	4.0130586144034	0.000323728753887661	207	25667	16	668021	64471928	16351	0.0015212817381939	hcmv	U
ENST00000400094.5	glmmTMB_nbinom2	4.32504105398219	1.94278567811268	9.6284321679802	0.000335239002525709	55	5470	6	668021	64471928	16351	0.00157143282433926	human	U
ENST00000424576.6	glmmTMB_nbinom2	2.70263427320859	1.56895623993806	4.65547210864856	0.000339300109236856	208	18966	13	668021	64471928	16351	0.00158650300453642	human	U
ENST00000215570.8	glmmTMB_nbinom2	3.28481108119741	1.7088105110024	6.3143243617034	0.000361245092791924	111	10803	9	668021	64471928	16351	0.00168301742702109	human	U
ENST00000232496.5	glmmTMB_nbinom2	4.28900001471372	1.92660106858704	9.5481734263261	0.000362547103049007	56	5516	6	668021	64471928	16351	0.00168301742702109	human	U
ENST00000359943.8	glmmTMB_nbinom2	3.2836667773629	1.70822735038921	6.31207988930756	0.000362634154942144	83	10807	9	668021	64471928	16351	0.00168301742702109	human	U
mRNA.UL80-1::TB40E-cloneBAC4:148579-151112	glmmTMB_nbinom2	1.55165483588819	1.21844511997909	1.97598783093039	0.000368304610606144	1483	167712	66	668021	64471928	16351	0.00170511393799141	hcmv	U
ENST00000675515.1	glmmTMB_nbinom2	3.83673523399935	1.82882420697066	8.04918110756844	0.000375391075432364	55	7194	7	668021	64471928	16351	0.00173364105033419	human	U
ENST00000290541.7	glmmTMB_nbinom2	2.25684258153086	1.43915469322798	3.53911810994181	0.000391252501243887	327	33195	19	668021	64471928	16351	0.0018024531691211	human	U
ENST00000374078.5	glmmTMB_nbinom2	3.80703498047278	1.81465585386761	7.98692232009343	0.000405896781033685	83	7250	7	668021	64471928	16351	0.00186533447166216	human	U
ENST00000348035.9	glmmTMB_nbinom2	2.57339720996385	1.52375902205219	4.34607644936582	0.000407463024487827	195	21451	14	668021	64471928	16351	0.00186795396311657	human	U
ENST00000298289.7	glmmTMB_nbinom2	2.42068451157672	1.48263285374994	3.95223503227164	0.00040859232700899	275	26062	16	668021	64471928	16351	0.0018685624710777	human	U
ENST00000314138.11	glmmTMB_nbinom2	1.86766678854167	1.32032125782292	2.6419170428061	0.000415046682563599	842	67558	32	668021	64471928	16351	0.00189346114308211	human	U
mRNA.US34A-1::TB40E-cloneBAC4:28684-29247	glmmTMB_nbinom2	2.77004798616711	1.57280352152845	4.87865505172045	0.000418509310600449	155	17081	12	668021	64471928	16351	0.00190462368295107	hcmv	U
ENST00000554659.6	glmmTMB_nbinom2	3.79289895824558	1.80791591842888	7.95727409710638	0.000421290499255501	65	7277	7	668021	64471928	16351	0.00191007167911318	human	U
ENST00000361564.9	glmmTMB_nbinom2	2.89616719608131	1.60357967876288	5.23066270964997	0.000422403385256073	143	14976	11	668021	64471928	16351	0.00191007167911318	human	U
ENST00000322764.10	glmmTMB_nbinom2	2.76782388388945	1.57154779081216	4.87471593101845	0.000422883813997612	169	17095	12	668021	64471928	16351	0.00191007167911318	human	U
ENST00000242784.5	glmmTMB_nbinom2	2.89540687363306	1.60316081731899	5.22928259804983	0.000423781236539244	147	14980	11	668021	64471928	16351	0.00191007167911318	human	U
ENST00000535434.5	glmmTMB_nbinom2	3.47671866199894	1.73840976190499	6.95323560622775	0.000425684114074366	86	9073	8	668021	64471928	16351	0.00191404727551423	human	U
ENST00000295682.6	glmmTMB_nbinom2	2.89075954845436	1.60058504111058	5.22089770449301	0.000432397194801916	202	15004	11	668021	64471928	16351	0.00193958071831003	human	U
ENST00000355527.8	glmmTMB_nbinom2	4.20511216437439	1.88891397203515	9.36144714728195	0.000435536555236784	57	5626	6	668021	64471928	16351	0.00194900009801664	human	U
ENST00000443585.6	glmmTMB_nbinom2	2.88479832766805	1.59728422025465	5.21013185116771	0.000443689765710833	118	15035	11	668021	64471928	16351	0.00198075788263765	human	U
ENST00000376281.8	glmmTMB_nbinom2	3.45915676033822	1.72962450270194	6.91812903546475	0.00044929711265319	61	9119	8	668021	64471928	16351	0.00200102633307537	human	U
mRNA.UL122-1::TB40E-cloneBAC4:202968-207430	glmmTMB_nbinom2	1.59867588383842	1.22975656200496	2.07826870823906	0.000456623495672112	1234	138119	56	668021	64471928	16351	0.0020288366217659	hcmv	U
ENST00000302182.8	glmmTMB_nbinom2	1.62598974046326	1.23848227851973	2.13474401850286	0.000465475642642484	1321	126099	52	668021	64471928	16351	0.00206327855781243	human	U
ENST00000593152.6	glmmTMB_nbinom2	4.15563145494344	1.86668904152334	9.25128524632176	0.000485604897385561	52	5693	6	668021	64471928	16351	0.00214262613830393	human	U
ENST00000521861.6	glmmTMB_nbinom2	3.01474027235475	1.62178561877147	5.60410624225565	0.000485661924682225	147	13079	10	668021	64471928	16351	0.00214262613830393	human	U
ENST00000379160.3	glmmTMB_nbinom2	3.7334157781555	1.77956784697085	7.83245965940896	0.000492918334865569	61	7393	7	668021	64471928	16351	0.00216953492458437	human	U
ENST00000037243.7	glmmTMB_nbinom2	2.85480056985879	1.58067498986874	5.15595321359695	0.000505213490697239	133	15193	11	668021	64471928	16351	0.00221844331395158	human	U
ENST00000380394.9	glmmTMB_nbinom2	1.86775150988067	1.31308529667332	2.65671675061748	0.000510731924695109	733	65443	31	668021	64471928	16351	0.00223743541776479	human	U
ENST00000330938.8	glmmTMB_nbinom2	3.17755768705283	1.65303307529928	6.10808882497435	0.000525548975401716	90	11168	9	668021	64471928	16351	0.00227959074433163	human	U
ENST00000376588.4	glmmTMB_nbinom2	3.17755737340491	1.65303274408625	6.10808884300788	0.000525550608992101	90	11168	9	668021	64471928	16351	0.00227959074433163	human	U
ENST00000379341.9	glmmTMB_nbinom2	2.44886071840023	1.47599170878507	4.06297595198548	0.000526025385398966	248	24152	15	668021	64471928	16351	0.00227959074433163	human	U
ENST00000651669.1	glmmTMB_nbinom2	1.73111228933975	1.26932833931955	2.3608940771854	0.000527374429382915	1070	91109	40	668021	64471928	16351	0.00227959074433163	human	U
ENST00000323345.11	glmmTMB_nbinom2	1.94963545750883	1.33661117255004	2.84381763016676	0.000527624326639547	675	54606	27	668021	64471928	16351	0.00227959074433163	human	U
ENST00000398733.8	glmmTMB_nbinom2	2.96106629050461	1.60278875910981	5.47041119856146	0.000527649270954628	133	13316	10	668021	64471928	16351	0.00227959074433163	human	U
ENST00000546591.6	glmmTMB_nbinom2	2.71751190020312	1.54306878962817	4.78583390279385	0.000535782533381902	186	17415	12	668021	64471928	16351	0.00230928952369432	human	U
ENST00000246792.4	glmmTMB_nbinom2	2.98914787208858	1.60801891583875	5.55652978531735	0.000536986790576387	129	13191	10	668021	64471928	16351	0.00230928952369432	human	U
ENST00000621356.3	glmmTMB_nbinom2	2.71540415965006	1.54178393263599	4.78239498685039	0.000541858809993355	226	17425	12	668021	64471928	16351	0.00232269302190491	human	U
ENST00000308508.5	glmmTMB_nbinom2	3.16847882297962	1.64831003214145	6.09063698934569	0.000542581089916986	84	11200	9	668021	64471928	16351	0.00232269302190491	human	U
ENST00000542996.7	glmmTMB_nbinom2	3.69590272365054	1.76168366677864	7.75377396082983	0.000544496672428208	53	7468	7	668021	64471928	16351	0.00232558373759201	human	U
ENST00000519718.2	glmmTMB_nbinom2	3.16678182670335	1.64742713679534	6.0873752252537	0.000545827210860841	105	11206	9	668021	64471928	16351	0.00232596822810018	human	U
ENST00000394957.8	glmmTMB_nbinom2	4.09875190423988	1.84113857772851	9.12466197587177	0.000550659797283938	54	5772	6	668021	64471928	16351	0.00234124063471062	human	U
ENST00000484558.3	glmmTMB_nbinom2	2.60501438636135	1.51229068854464	4.48729864208861	0.000559096790212676	207	19677	13	668021	64471928	16351	0.0023717341213773	human	U
ENST00000335007.10	glmmTMB_nbinom2	3.15804603250132	1.64288257566907	6.07058282259502	0.000562851514955524	87	11237	9	668021	64471928	16351	0.00238227221341221	human	U
ENST00000254810.8	glmmTMB_nbinom2	2.43695713030127	1.46881745678727	4.04322540386739	0.000564169771281871	219	24270	15	668021	64471928	16351	0.00238247369629169	human	U
ENST00000367889.8	glmmTMB_nbinom2	2.36852712450604	1.45068847274012	3.86707473378112	0.000566028045223026	252	26636	16	668021	64471928	16351	0.00238494962874871	human	U
mRNA.UL20-1::TB40E-cloneBAC4:58113-59285	glmmTMB_nbinom2	2.36772047835859	1.45019340118268	3.86576042827575	0.000568898592396151	215	26645	16	668021	64471928	16351	0.00238813924176523	hcmv	U
ENST00000340990.10	glmmTMB_nbinom2	3.38237385334484	1.69123152793754	6.76456930633412	0.00056933239523683	77	9326	8	668021	64471928	16351	0.00238813924176523	human	U
ENST00000316292.13	glmmTMB_nbinom2	2.50963559300326	1.48600452144309	4.23839276313401	0.000578783329448759	200	21996	14	668021	64471928	16351	0.00242236326499202	human	U
ENST00000263672.11	glmmTMB_nbinom2	2.81917205025735	1.56094780640798	5.09160589247463	0.000589634531793714	135	15385	11	668021	64471928	16351	0.00246228228755727	human	U
ENST00000345807.7	glmmTMB_nbinom2	3.66257018869751	1.74579842607	7.68383118395471	0.000594969744575382	80	7536	7	668021	64471928	16351	0.00247834560564347	human	U
ENST00000295598.10	glmmTMB_nbinom2	2.59250352508681	1.50502871069675	4.46574505842884	0.000596124729677443	158	19772	13	668021	64471928	16351	0.00247834560564347	human	U
ENST00000248342.9	glmmTMB_nbinom2	2.8149620291461	1.558616492249	5.08400319446152	0.000600513819322172	178	15408	11	668021	64471928	16351	0.00249106949386963	human	U
ENST00000221957.9	glmmTMB_nbinom2	3.13627665837237	1.63155789741299	6.02873566022253	0.000607673334628434	113	11315	9	668021	64471928	16351	0.002515204199621	human	U
ENST00000260102.9	glmmTMB_nbinom2	3.64657262236085	1.73833776281562	7.64954439499347	0.000619897262711463	64	7571	7	668021	64471928	16351	0.00256014838674888	human	U
ENST00000322203.7	glmmTMB_nbinom2	2.29047842885482	1.4235479721241	3.68536328650812	0.00063713852158623	355	29265	17	668021	64471928	16351	0.00262557083071248	human	U
ENST00000313269.5	glmmTMB_nbinom2	3.34471264313221	1.67239972120264	6.68925169222328	0.000639803219455529	100	9431	8	668021	64471928	16351	0.00263076981684017	human	U
ENST00000360507.10	glmmTMB_nbinom2	3.62503261938847	1.72790275142422	7.60509321534392	0.000657681129871419	58	7614	7	668021	64471928	16351	0.00269836349783131	human	U
ENST00000648006.3	glmmTMB_nbinom2	1.92948456355375	1.32056512528288	2.81917991753318	0.000680810864747612	3629	429581	204	668021	64471928	16351	0.0027871623829733	human	U
ENST00000445593.6	glmmTMB_nbinom2	3.99423109501608	1.79418335207622	8.89200204757869	0.000694994439268069	52	5923	6	668021	64471928	16351	0.00283902957217348	human	U
ENST00000215882.10	glmmTMB_nbinom2	3.31588512316848	1.65798622847012	6.63159558339372	0.000699745582638897	101	9513	8	668021	64471928	16351	0.00285222384227811	human	U
ENST00000394885.8	glmmTMB_nbinom2	3.30684946007629	1.65346867481081	6.61352314573364	0.000719695811134011	74	9539	8	668021	64471928	16351	0.00292717927521968	human	U
ENST00000356708.12	glmmTMB_nbinom2	3.07140898199021	1.59781358133584	5.90403864683842	0.000764084838184513	115	11554	9	668021	64471928	16351	0.00310099366146312	human	U
ENST00000290902.10	glmmTMB_nbinom2	3.56601849914998	1.69977281653375	7.4812868005572	0.00077038711156173	71	7740	7	668021	64471928	16351	0.0031198182163677	human	U
ENST00000602676.6	glmmTMB_nbinom2	2.3803544004436	1.43469984087802	3.94931881238909	0.000787089957896507	224	24847	15	668021	64471928	16351	0.00318058980831024	human	U
ENST00000380749.10	glmmTMB_nbinom2	3.27423174885443	1.63715780072809	6.54829579680014	0.000796728296082718	75	9634	8	668021	64471928	16351	0.00320964984496024	human	U
ENST00000347512.8	glmmTMB_nbinom2	1.88572491432568	1.30160270760286	2.73198452318645	0.000797704974800785	730	58547	28	668021	64471928	16351	0.00320964984496024	human	U
ENST00000292475.8	glmmTMB_nbinom2	2.37615533449656	1.43217025328984	3.94234844683219	0.000806756308361189	255	24891	15	668021	64471928	16351	0.00323911794042233	human	U
ENST00000304414.12	glmmTMB_nbinom2	3.5476783732393	1.69102977635192	7.4428150325666	0.000809345829555873	52	7780	7	668021	64471928	16351	0.00324257143251552	human	U
ENST00000684430.2	glmmTMB_nbinom2	3.0518545210483	1.58763961668939	5.86645477962088	0.000818895261166758	125	11628	9	668021	64471928	16351	0.00327383499933405	human	U
ENST00000321358.12	glmmTMB_nbinom2	1.92724315898726	1.31180529706498	2.83141576129739	0.000829496519906724	585	53194	26	668021	64471928	16351	0.00330560074918257	human	U
ENST00000618619.4	glmmTMB_nbinom2	3.53814512831853	1.68648860232335	7.4228019873946	0.000830366908194662	86	7801	7	668021	64471928	16351	0.00330560074918257	human	U
ENST00000257904.11	glmmTMB_nbinom2	3.25563678574087	1.62785848566766	6.51111320424268	0.000844386766624235	97	9689	8	668021	64471928	16351	0.00335081569530789	human	U
ENST00000303210.9	glmmTMB_nbinom2	2.62167211671604	1.48856391050825	4.6173124573601	0.00084529910606967	176	18048	12	668021	64471928	16351	0.00335081569530789	human	U
ENST00000314797.10	glmmTMB_nbinom2	3.25296147013098	1.62652272613704	6.50575498031201	0.000851460732205089	76	9697	8	668021	64471928	16351	0.00336811998498849	human	U
ENST00000258405.9	glmmTMB_nbinom2	2.43738245257567	1.44322123724096	4.1163704266721	0.000861915422424811	169	22648	14	668021	64471928	16351	0.00340229772009794	human	U
ENST00000392219.7	glmmTMB_nbinom2	2.51825118187852	1.46192310430379	4.33784033945656	0.000872714727382938	210	20355	13	668021	64471928	16351	0.00343768931479624	human	U
ENST00000245816.11	glmmTMB_nbinom2	3.50043259027762	1.66850907925712	7.34369891743902	0.000919342140771754	86	7885	7	668021	64471928	16351	0.00361376627661853	human	U
ENST00000650309.2	glmmTMB_nbinom2	2.35178250755351	1.41748067536581	3.90190925277151	0.000931108700989555	257	25149	15	668021	64471928	16351	0.00364121940535291	human	U
mRNA.UL80.5-2::TB40E-cloneBAC4:150065-151112	glmmTMB_nbinom2	1.85015321847344	1.28529681472674	2.66325014783094	0.000931668092424405	571	61804	29	668021	64471928	16351	0.00364121940535291	hcmv	U
ENST00000586895.6	glmmTMB_nbinom2	2.35159318291813	1.41736617050783	3.90159622334266	0.000932152167770344	261	25151	15	668021	64471928	16351	0.00364121940535291	human	U
ENST00000369905.9	glmmTMB_nbinom2	3.01375481931679	1.56781931762004	5.7932173745268	0.000937469528241472	107	11775	9	668021	64471928	16351	0.00365437705915335	human	U
ENST00000374500.10	glmmTMB_nbinom2	3.85873129506294	1.7333191366502	8.5903437472421	0.000942917956459762	54	6131	6	668021	64471928	16351	0.00366798997585488	human	U
ENST00000351018.5	glmmTMB_nbinom2	3.47138752880533	1.65466659370611	7.28275497975363	0.000994497300924169	80	7951	7	668021	64471928	16351	0.00386062616818389	human	U
ENST00000262942.10	glmmTMB_nbinom2	3.45828273961157	1.64841007963598	7.25530597928425	0.00103056336067399	68	7981	7	668021	64471928	16351	0.00399236839104075	human	U
ENST00000332118.11	glmmTMB_nbinom2	2.98636753643458	1.553572468549	5.74056971478126	0.0010333983563498	117	11883	9	668021	64471928	16351	0.00399509673846572	human	U
ENST00000234677.7	glmmTMB_nbinom2	2.82065395976902	1.51737819955984	5.24331294799712	0.00104478923725824	117	13979	10	668021	64471928	16351	0.00402681438299373	human	U
ENST00000381844.8	glmmTMB_nbinom2	2.68761288106759	1.48810203311873	4.85401057032497	0.00104589792240957	149	16138	11	668021	64471928	16351	0.00402681438299373	human	U
mRNA.UL78-1::TB40E-cloneBAC4:146630-148191	glmmTMB_nbinom2	2.21381052261094	1.37590379693298	3.56199106430816	0.00105655078867289	322	30279	17	668021	64471928	16351	0.00405949329664277	hcmv	U
ENST00000605895.6	glmmTMB_nbinom2	2.80839604055901	1.51078345131378	5.22052866926026	0.0010969258596256	146	14040	10	668021	64471928	16351	0.00420600406298158	human	U
ENST00000338970.10	glmmTMB_nbinom2	2.32296161742902	1.40010929115896	3.85409246986833	0.00110309509863081	301	25461	15	668021	64471928	16351	0.00422004408535752	human	U
ENST00000371696.7	glmmTMB_nbinom2	3.78890629683278	1.70195551297177	8.4348919914555	0.00110508887781896	61	6244	6	668021	64471928	16351	0.00422004408535752	human	U
ENST00000593829.6	glmmTMB_nbinom2	3.42401387392035	1.63208492964973	7.18337066644881	0.00113101233288583	84	8061	7	668021	64471928	16351	0.00430678567622859	human	U
ENST00000242577.11	glmmTMB_nbinom2	2.11122788679513	1.34630255793191	3.310758910559	0.00113239751380304	357	35485	19	668021	64471928	16351	0.00430678567622859	human	U
ENST00000373312.4	glmmTMB_nbinom2	3.76716949092025	1.69218855948396	8.38651573063943	0.0011613317903112	58	6280	6	668021	64471928	16351	0.00440788888022975	human	U
ENST00000242719.4	glmmTMB_nbinom2	3.41347512514692	1.62706999606143	7.1612238306906	0.00116383311727018	66	8086	7	668021	64471928	16351	0.00440845877753855	human	U
ENST00000373991.3	glmmTMB_nbinom2	3.76182608382615	1.68979668239518	8.37457880725399	0.00117551853003353	67	6289	6	668021	64471928	16351	0.00444374444317109	human	U
ENST00000320954.11	glmmTMB_nbinom2	3.14903984288881	1.57455988693335	6.29791982787945	0.00117993445314382	97	10017	8	668021	64471928	16351	0.00445146297715225	human	U
ENST00000237853.9	glmmTMB_nbinom2	3.40204347527039	1.62160819532302	7.13729730832075	0.00120079756563633	56	8113	7	668021	64471928	16351	0.00452107517182352	human	U
ENST00000587834.6	glmmTMB_nbinom2	3.74868464373712	1.68388880245666	8.34534711418523	0.00121144050393354	61	6311	6	668021	64471928	16351	0.00455200590155388	human	U
ENST00000429120.6	glmmTMB_nbinom2	2.45246531703249	1.42373209743397	4.2245209910541	0.00122397513336882	198	20901	13	668021	64471928	16351	0.00458990675013308	human	U
ENST00000590247.7	glmmTMB_nbinom2	2.93086917661647	1.5247004610039	5.63388963940146	0.00125968317025146	137	12108	9	668021	64471928	16351	0.00471438312219859	human	U
ENST00000258412.8	glmmTMB_nbinom2	2.62691294231091	1.45449581142405	4.7443736532485	0.00136405592202787	153	16511	11	668021	64471928	16351	0.00509483038606028	human	U
ENST00000256644.8	glmmTMB_nbinom2	3.3530324743196	1.59827638913436	7.03434452906549	0.00137243541562315	67	8232	7	668021	64471928	16351	0.00511593718547398	human	U
ENST00000478753.5	glmmTMB_nbinom2	3.68733937841239	1.65633341857148	8.20877701261205	0.00139460486898895	57	6416	6	668021	64471928	16351	0.00518826216141724	human	U
ENST00000265073.9	glmmTMB_nbinom2	2.62119541754628	1.45132955679612	4.73404912398597	0.00139867331722041	158	16547	11	668021	64471928	16351	0.00519309399958074	human	U
ENST00000274065.9	glmmTMB_nbinom2	1.8288698154394	1.26236260648736	2.64960700248597	0.00141409650889627	686	60368	28	668021	64471928	16351	0.00523998212288638	human	U
ENST00000308162.10	glmmTMB_nbinom2	6.58103157494282	2.06848266742076	20.938041818063	0.00141883029950502	403	39278	80	668021	64471928	16351	0.00524715347450081	human	U
ENST00000326925.11	glmmTMB_nbinom2	4.16460955336204	1.73320490091536	10.0068795805934	0.00142489512484429	59	4734	5	668021	64471928	16351	0.00525920936827372	human	U
ENST00000550697.6	glmmTMB_nbinom2	2.21808517176557	1.35854968999661	3.62143679059583	0.00144731038109226	306	28443	16	668021	64471928	16351	0.00533144786748131	human	U
ENST00000420826.7	glmmTMB_nbinom2	2.34278901652774	1.38720383328917	3.95663581966101	0.0014523754083827	203	23562	14	668021	64471928	16351	0.00533961547199522	human	U
ENST00000317040.12	glmmTMB_nbinom2	3.66793970676508	1.64762584305696	8.16555636654867	0.00145826797016911	65	6450	6	668021	64471928	16351	0.0053507875617751	human	U
ENST00000530758.2	glmmTMB_nbinom2	2.60357827152838	1.44157613627725	4.70222809977968	0.0015109633390839	169	16659	11	668021	64471928	16351	0.00553331300934047	human	U
ENST00000613865.5	glmmTMB_nbinom2	2.15788796950915	1.34114030673844	3.47203082746545	0.00152677172465672	447	31063	17	668021	64471928	16351	0.00558030601117222	human	U
ENST00000408965.4	glmmTMB_nbinom2	3.63919395919758	1.63471863139382	8.10153650807051	0.00155827345454222	56	6501	6	668021	64471928	16351	0.00568436328261997	human	U
ENST00000676710.1	glmmTMB_nbinom2	2.5957785793004	1.43725607833567	4.68814606827578	0.00156357970581165	165	16709	11	668021	64471928	16351	0.00569264455999388	human	U
ENST00000407193.7	glmmTMB_nbinom2	1.78176903333344	1.24537882046609	2.54918490339977	0.00157345169699693	886	66389	30	668021	64471928	16351	0.00571748436408766	human	U
ENST00000311672.10	glmmTMB_nbinom2	2.48795631773198	1.41264131178471	4.38181057519989	0.00159818405353953	222	19018	12	668021	64471928	16351	0.00579612205103795	human	U
ENST00000655399.1	glmmTMB_nbinom2	3.61798661887933	1.62518168694283	8.0543777225385	0.00163680539480826	63	6539	6	668021	64471928	16351	0.00591778604192473	human	U
ENST00000217402.3	glmmTMB_nbinom2	3.04506800334885	1.52257139680524	6.08998642984821	0.00163973977839105	101	10359	8	668021	64471928	16351	0.00591778604192473	human	U
ENST00000305943.9	glmmTMB_nbinom2	3.61684915959635	1.62466521734911	8.05187290500222	0.00164119932896046	66	6541	6	668021	64471928	16351	0.00591778604192473	human	U
ENST00000262030.8	glmmTMB_nbinom2	1.90195808238125	1.27444973802532	2.83843641628455	0.00164860884930847	472	49755	24	668021	64471928	16351	0.00593309326766484	human	U
ENST00000295702.9	glmmTMB_nbinom2	2.31826334764542	1.37269276439256	3.9151841464061	0.00166243711641617	252	23812	14	668021	64471928	16351	0.00596116884765939	human	U
ENST00000265192.9	glmmTMB_nbinom2	3.04067390476733	1.52037604424524	6.08119144610886	0.00166276869724046	103	10374	8	668021	64471928	16351	0.00596116884765939	human	U
ENST00000493678.5	glmmTMB_nbinom2	3.03453614230812	1.51730783422922	6.06891323648378	0.00169552080409023	104	10395	8	668021	64471928	16351	0.00606698761005569	human	U
ENST00000523037.6	glmmTMB_nbinom2	4.0641085700869	1.69136886291432	9.76545024069688	0.00171898728202903	53	4851	5	668021	64471928	16351	0.00613924029296081	human	U
ENST00000264832.8	glmmTMB_nbinom2	3.59380283231085	1.61431823940582	8.0005407126412	0.00173122957304542	56	6583	6	668021	64471928	16351	0.0061712080788216	human	U
ENST00000323013.7	glmmTMB_nbinom2	4.05574560269894	1.68788801583931	9.74535765373771	0.00174617376912906	52	4861	5	668021	64471928	16351	0.00621266758466221	human	U
ENST00000222005.7	glmmTMB_nbinom2	2.46270152789468	1.39830126881728	4.33733341358164	0.00180295876349715	179	19213	12	668021	64471928	16351	0.0064025524271916	human	U
ENST00000304863.6	glmmTMB_nbinom2	2.45950416488327	1.39648631073402	4.3317007052497	0.00183068403531615	179	19238	12	668021	64471928	16351	0.00648871940683889	human	U
ENST00000261890.7	glmmTMB_nbinom2	2.45899150129257	1.39619493562046	4.33079869376693	0.00183517811812454	174	19242	12	668021	64471928	16351	0.00649237541789343	human	U
ENST00000381401.11	glmmTMB_nbinom2	2.45465625118153	1.3937338101995	4.32316219020482	0.00187355607886914	201	19276	12	668021	64471928	16351	0.00661154727591374	human	U
ENST00000353703.9	glmmTMB_nbinom2	2.81955863131237	1.4667943596561	5.41992190184858	0.0018779424565593	110	12586	9	668021	64471928	16351	0.00661154727591374	human	U
ENST00000327141.9	glmmTMB_nbinom2	2.81933607842212	1.46667883452152	5.4194931678316	0.00187944250563308	122	12587	9	668021	64471928	16351	0.00661154727591374	human	U
ENST00000224073.6	glmmTMB_nbinom2	2.2894928152261	1.35565377005465	3.8666047826951	0.00194829472821637	259	24111	14	668021	64471928	16351	0.00684092250075971	human	U
ENST00000613953.4	glmmTMB_nbinom2	2.36052395573648	1.37035590222695	4.06615050626681	0.00196472325653841	204	21715	13	668021	64471928	16351	0.00688571234768135	human	U
ENST00000520242.6	glmmTMB_nbinom2	3.53843731579446	1.58944801561137	7.87728728139043	0.00196934046895827	65	6686	6	668021	64471928	16351	0.00688901749868798	human	U
ENST00000248378.6	glmmTMB_nbinom2	3.21839700634548	1.53407588631685	6.75199928689458	0.00198870899919348	78	8576	7	668021	64471928	16351	0.00694381633796605	human	U
mRNA.UL80.5-1::TB40E-cloneBAC4:149741-151112	glmmTMB_nbinom2	1.57755509150251	1.18115068975904	2.10699624383507	0.00201804844822908	1041	114974	46	668021	64471928	16351	0.00703316141343778	hcmv	U
ENST00000715688.1	glmmTMB_nbinom2	3.95962589409255	1.64788559167709	9.51439669134538	0.00209310347515585	51	4979	5	668021	64471928	16351	0.00728120411116366	human	U
ENST00000375142.6	glmmTMB_nbinom2	3.50588553222556	1.57481854494389	7.80485688623029	0.00212511993791391	71	6748	6	668021	64471928	16351	0.0073788886733122	human	U
ENST00000331479.4	glmmTMB_nbinom2	3.50436541315083	1.57414251380593	7.80143909536886	0.00213257582135406	72	6751	6	668021	64471928	16351	0.00739108995386112	human	U
ENST00000301072.11	glmmTMB_nbinom2	2.3441151627798	1.36083002377094	4.03788555542558	0.00213791972633574	211	21867	13	668021	64471928	16351	0.00739594001269284	human	U
ENST00000290349.11	glmmTMB_nbinom2	2.95466165015978	1.47736897271279	5.90917071372804	0.00218746674078314	105	10676	8	668021	64471928	16351	0.00755340725408542	human	U
ENST00000315377.4	glmmTMB_nbinom2	3.48577179770055	1.56578935965376	7.76005083361365	0.00222753766468104	79	6787	6	668021	64471928	16351	0.00767476463184892	human	U
ENST00000579248.5	glmmTMB_nbinom2	2.63059329086931	1.41513501735787	4.89000765092131	0.00223079825299075	157	14989	10	668021	64471928	16351	0.00767476463184892	human	U
ENST00000249299.7	glmmTMB_nbinom2	3.17362069011504	1.51273300812331	6.65806076197239	0.00225170227586637	75	8697	7	668021	64471928	16351	0.00773249407921144	human	U
ENST00000282050.6	glmmTMB_nbinom2	3.1728905735386	1.5123848200054	6.65652977898456	0.00225627921304911	96	8699	7	668021	64471928	16351	0.00773404666264548	human	U
ENST00000256319.7	glmmTMB_nbinom2	3.17216267433741	1.51203819013791	6.65500124143141	0.00226084149879487	79	8701	7	668021	64471928	16351	0.00773554344934376	human	U
ENST00000340852.9	glmmTMB_nbinom2	2.6260379054962	1.41268439490711	4.88153978762989	0.00227192731101684	139	15015	10	668021	64471928	16351	0.00775575992007747	human	U
ENST00000371443.6	glmmTMB_nbinom2	2.76636549544727	1.43912171520116	5.31767255928836	0.00227502290988939	154	12828	9	668021	64471928	16351	0.00775575992007747	human	U
ENST00000353801.7	glmmTMB_nbinom2	3.16899526120756	1.51054792072996	6.64827035788645	0.00228043074172057	90	8710	7	668021	64471928	16351	0.00776008646229775	human	U
ENST00000216330.7	glmmTMB_nbinom2	3.47400676774375	1.5605059720793	7.73385250570258	0.00228984607529896	67	6810	6	668021	64471928	16351	0.00777800976664049	human	U
ENST00000009589.8	glmmTMB_nbinom2	2.60678175524942	1.40232793673244	4.84573610886979	0.00245435532888735	164	15126	10	668021	64471928	16351	0.00832172918926543	human	U
ENST00000360718.5	glmmTMB_nbinom2	3.13859695109482	1.49603548859105	6.58459702095645	0.00248229830408869	80	8794	7	668021	64471928	16351	0.00840128036131101	human	U
ENST00000366923.8	glmmTMB_nbinom2	2.89722800050434	1.44866810172306	5.79423960320692	0.00262915756394876	87	10888	8	668021	64471928	16351	0.00888228906739447	human	U
ENST00000546500.5	glmmTMB_nbinom2	2.89049498177763	1.44528487118642	5.78084044623201	0.00268708355658719	92	10913	8	668021	64471928	16351	0.0090616576773399	human	U
mRNA.US10-1::TB40E-cloneBAC4:3033-3591	glmmTMB_nbinom2	2.06643238274724	1.28430219315054	3.32487386165034	0.00277980604093494	323	32438	17	668021	64471928	16351	0.00935751584695333	hcmv	U
ENST00000396049.5	glmmTMB_nbinom2	3.38550666393097	1.52075049485056	7.53684145448679	0.00282089042693057	55	6988	6	668021	64471928	16351	0.00947879847758927	human	U
ENST00000367242.4	glmmTMB_nbinom2	3.37440755544866	1.51576603970122	7.51212657628448	0.00289595827887148	60	7011	6	668021	64471928	16351	0.00971363465632205	human	U
ENST00000393924.1	glmmTMB_nbinom2	3.75377185512588	1.56220908084415	9.01979338944895	0.00310326677062762	50	5252	5	668021	64471928	16351	0.0103708969316462	human	U
ENST00000346786.2	glmmTMB_nbinom2	3.75309011169437	1.56193135768815	9.01812062173242	0.00310722599480521	51	5253	5	668021	64471928	16351	0.0103708969316462	human	U
ENST00000361682.11	glmmTMB_nbinom2	3.34429417581259	1.50231314303279	7.44472188520947	0.00310850350697876	81	7075	6	668021	64471928	16351	0.0103708969316462	human	U
ENST00000293831.13	glmmTMB_nbinom2	1.9696175136597	1.25599739293587	3.08869522495345	0.00314796324751318	355	38036	19	668021	64471928	16351	0.0104838918101016	human	U
ENST00000316939.3	glmmTMB_nbinom2	2.83337582863298	1.41672455223722	5.66660510937303	0.00322955871981794	142	11133	8	668021	64471928	16351	0.0107365648930118	human	U
ENST00000507754.9	glmmTMB_nbinom2	2.26178258985624	1.31303355373989	3.89606226680645	0.00326617663248148	274	22663	13	668021	64471928	16351	0.0108390817449607	human	U
ENST00000392246.7	glmmTMB_nbinom2	2.42741036412365	1.3440332046643	4.38405915523985	0.00327918657537018	169	17868	11	668021	64471928	16351	0.0108630297328959	human	U
ENST00000533540.5	glmmTMB_nbinom2	2.42660095867669	1.34358598486337	4.38259425075011	0.00329087169719024	172	17874	11	668021	64471928	16351	0.0108825122261582	human	U
ENST00000311330.4	glmmTMB_nbinom2	2.53030941501302	1.3611582046489	4.70368963272349	0.00333895386363456	139	15582	10	668021	64471928	16351	0.0110220748139345	human	U
ENST00000580018.4	glmmTMB_nbinom2	3.31062525932206	1.4871092875198	7.37016418338745	0.00336980015063332	76	7146	6	668021	64471928	16351	0.0111043502327548	human	U
ENST00000354371.7	glmmTMB_nbinom2	3.02808278457966	1.4433609568976	6.3527320081987	0.003382218208124	81	9115	7	668021	64471928	16351	0.0111257177898816	human	U
ENST00000429243.7	glmmTMB_nbinom2	3.02708658587673	1.44288621744467	6.35064157354201	0.00339170242618875	82	9118	7	668021	64471928	16351	0.0111373766183956	human	U
ENST00000306061.10	glmmTMB_nbinom2	3.70443017447938	1.54168027976177	8.90119896955154	0.00341425225710762	70	5322	5	668021	64471928	16351	0.0111723312569345	human	U
ENST00000311052.10	glmmTMB_nbinom2	3.70442905770648	1.54167961427904	8.90119744496818	0.00341426443211917	58	5322	5	668021	64471928	16351	0.0111723312569345	human	U
ENST00000395633.5	glmmTMB_nbinom2	2.81419171253346	1.40713693294916	5.62821912313359	0.00343569679483076	123	11209	8	668021	64471928	16351	0.0112228771608148	human	U
ENST00000350498.8	glmmTMB_nbinom2	2.80815173661051	1.40411204049424	5.61615878819249	0.0035035520885703	110	11233	8	668021	64471928	16351	0.0114246263757727	human	U
ENST00000542575.6	glmmTMB_nbinom2	2.80714733218018	1.40360901203297	5.61415328414916	0.00351496811657479	98	11237	8	668021	64471928	16351	0.0114419535044752	human	U
ENST00000617763.1	glmmTMB_nbinom2	3.0122183494323	1.43579887878199	6.31945011153219	0.00353660638110209	97	9163	7	668021	64471928	16351	0.01149243841346	human	U
ENST00000218388.9	glmmTMB_nbinom2	1.28869535974207	1.08653095195935	1.52847530687085	0.00357766209291221	3085	406937	133	668021	64471928	16351	0.0116057377581495	human	U
ENST00000611653.4	glmmTMB_nbinom2	3.2831120247568	1.47475990442441	7.30886738564379	0.00359804961721654	84	7206	6	668021	64471928	16351	0.0116517150816598	human	U
ENST00000314888.10	glmmTMB_nbinom2	2.79645136043642	1.39826173027349	5.59275852436951	0.00363858486769513	100	11280	8	668021	64471928	16351	0.0117447625304704	human	U
ENST00000175091.5	glmmTMB_nbinom2	1.98528458702253	1.25049584218262	3.15183366350901	0.00363931041610841	296	35750	18	668021	64471928	16351	0.0117447625304704	human	U
ENST00000375980.9	glmmTMB_nbinom2	3.66247782791883	1.52422565072905	8.80036616204505	0.00370438599096786	50	5383	5	668021	64471928	16351	0.0119342332183243	human	U
ENST00000378292.9	glmmTMB_nbinom2	2.99360039280345	1.42692511520717	6.28038795889569	0.00372703869432604	102	9220	7	668021	64471928	16351	0.0119866167270349	human	U
ENST00000228506.8	glmmTMB_nbinom2	3.26541479539138	1.46680614372903	7.26949081277558	0.0037535957853021	53	7245	6	668021	64471928	16351	0.0120513563312353	human	U
mRNA.US11-1::TB40E-cloneBAC4:3666-4314	glmmTMB_nbinom2	2.30877097636073	1.31090132995454	4.06622779265206	0.00376264647488246	203	20494	12	668021	64471928	16351	0.012059764342572	hcmv	U
ENST00000420846.7	glmmTMB_nbinom2	3.26314463531074	1.46578312192727	7.26445321389477	0.00377412867868066	76	7250	6	668021	64471928	16351	0.012075923673253	human	U
ENST00000378670.8	glmmTMB_nbinom2	2.10848255679088	1.27083784697316	3.49824228392318	0.0038794387263506	311	28051	15	668021	64471928	16351	0.0123917335807621	human	U
ENST00000273308.9	glmmTMB_nbinom2	2.97784431678655	1.41942700764036	6.24727916778143	0.00389602377443788	101	9269	7	668021	64471928	16351	0.0124148176654482	human	U
ENST00000376228.10	glmmTMB_nbinom2	1.66646069368348	1.17808173041941	2.35729930435586	0.0038999080559728	617	75715	32	668021	64471928	16351	0.0124148176654482	human	U
ENST00000229390.8	glmmTMB_nbinom2	2.49083785907316	1.33995312814762	4.63021661718057	0.00391322740025774	126	15830	10	668021	64471928	16351	0.0124361040262428	human	U
ENST00000371554.2	glmmTMB_nbinom2	2.76871181740964	1.38447986653666	5.53692784788558	0.00397700008255013	104	11393	8	668021	64471928	16351	0.0126173860486996	human	U
ENST00000392806.4	glmmTMB_nbinom2	3.62476538940082	1.50853010969398	8.70975265509512	0.00398743861881394	51	5439	5	668021	64471928	16351	0.0126284044333837	human	U
ENST00000369085.8	glmmTMB_nbinom2	3.23948765634491	1.45516100297042	7.2117657456385	0.00399394337546482	76	7303	6	668021	64471928	16351	0.0126284044333837	human	U
ENST00000310118.9	glmmTMB_nbinom2	2.38182064853749	1.31879051112654	4.3017215804453	0.00400947452873257	176	18210	11	668021	64471928	16351	0.012656169598272	human	U
ENST00000396861.5	glmmTMB_nbinom2	1.90303688569803	1.22742912816914	2.95051608700963	0.00402950652168343	492	41439	20	668021	64471928	16351	0.0126980247532041	human	U
ENST00000526148.6	glmmTMB_nbinom2	2.96370337117327	1.41267399664893	6.21766783641493	0.00405521864634724	76	9313	7	668021	64471928	16351	0.012737884182915	human	U
ENST00000450169.7	glmmTMB_nbinom2	3.61609964322964	1.50491951005012	8.68895415498337	0.00405574232384013	53	5452	5	668021	64471928	16351	0.012737884182915	human	U
mRNA.UL49-1::TB40E-cloneBAC4:104154-105867	glmmTMB_nbinom2	1.52789414470956	1.14396843301337	2.04066864964836	0.00409267049621515	1044	118711	46	668021	64471928	16351	0.0128323698668953	hcmv	U
ENST00000309032.8	glmmTMB_nbinom2	3.22535485738599	1.44881261182933	7.18030328499713	0.00413164377222979	81	7335	6	668021	64471928	16351	0.012914548374859	human	U
ENST00000263697.6	glmmTMB_nbinom2	2.75711450730075	1.37859563265696	5.5140755028489	0.00413265547995488	90	11441	8	668021	64471928	16351	0.012914548374859	human	U
ENST00000269576.6	glmmTMB_nbinom2	2.75227370496949	1.37616990496402	5.50441520319723	0.00419823389849998	104	11461	8	668021	64471928	16351	0.0130976515136231	human	U
ENST00000313468.10	glmmTMB_nbinom2	2.28415288302012	1.29692543877537	4.02286379542039	0.00423253393677491	244	20715	12	668021	64471928	16351	0.0131827261319817	human	U
ENST00000607357.2	glmmTMB_nbinom2	2.28204602937312	1.29572703908608	4.01915984083407	0.00427549432378222	218	20734	12	668021	64471928	16351	0.0132944475241985	human	U
ENST00000396957.5	glmmTMB_nbinom2	2.27709939233001	1.29291774028411	4.01044976102681	0.0043778422606479	271	20779	12	668021	64471928	16351	0.0135901560243623	human	U
ENST00000378609.9	glmmTMB_nbinom2	3.18937423502582	1.43266959517334	7.10010741158766	0.00450420518663845	65	7418	6	668021	64471928	16351	0.0139593135949539	human	U
ENST00000491935.5	glmmTMB_nbinom2	3.18841300858411	1.43221962557021	7.09805768040707	0.00451527892796499	72	7420	6	668021	64471928	16351	0.0139705412375154	human	U
ENST00000252512.14	glmmTMB_nbinom2	3.18625940408327	1.43125109295206	7.09326898690384	0.00453879471902898	51	7425	6	668021	64471928	16351	0.014020164906391	human	U
ENST00000261507.11	glmmTMB_nbinom2	2.91888483110771	1.3913109467184	6.12364092826699	0.00460374100983992	75	9456	7	668021	64471928	16351	0.0141973920944899	human	U
ENST00000378026.5	glmmTMB_nbinom2	2.56927769315188	1.33659164633296	4.9388217281162	0.00465346410847602	139	13812	9	668021	64471928	16351	0.0143271678216626	human	U
ENST00000298130.5	glmmTMB_nbinom2	3.17216095715207	1.42491804846297	7.06188341774059	0.00469563701428208	57	7458	6	668021	64471928	16351	0.0144333104947195	human	U
ENST00000262348.9	glmmTMB_nbinom2	3.53633397456393	1.47172610226569	8.49727266534371	0.00474386304133374	56	5575	5	668021	64471928	16351	0.014557681182489	human	U
ENST00000571732.5	glmmTMB_nbinom2	3.16462087372449	1.42086494200626	7.0484005751256	0.00480648825759139	65	7467	6	668021	64471928	16351	0.0147257605931109	human	U
ENST00000619601.1	glmmTMB_nbinom2	1.73861245114584	1.1834100727991	2.55429062567435	0.0048330543255135	707	58965	26	668021	64471928	16351	0.0147829965095233	human	U
ENST00000373316.5	glmmTMB_nbinom2	1.94135301635394	1.22358904019897	3.08016123901671	0.00485095619144208	323	36559	18	668021	64471928	16351	0.01480256745328	human	U
ENST00000372805.8	glmmTMB_nbinom2	2.90015190245405	1.38237747913572	6.08435914520715	0.00485524212467585	86	9517	7	668021	64471928	16351	0.01480256745328	human	U
ENST00000317089.10	glmmTMB_nbinom2	2.89501302336264	1.3799336702778	6.07355308878872	0.00492638031435234	71	9534	7	668021	64471928	16351	0.0149950699503419	human	U
ENST00000304858.7	glmmTMB_nbinom2	2.55246839007467	1.3278483734852	4.90650514955275	0.00494784741683648	138	13903	9	668021	64471928	16351	0.0150360030900622	human	U
ENST00000530167.2	glmmTMB_nbinom2	3.14835100721065	1.41426781949605	7.00865417989665	0.00497165688213094	69	7515	6	668021	64471928	16351	0.0150660263750871	human	U
ENST00000526049.6	glmmTMB_nbinom2	2.55102454135803	1.32710133724242	4.90371460564823	0.00497379750729542	127	13911	9	668021	64471928	16351	0.0150660263750871	human	U
ENST00000368716.9	glmmTMB_nbinom2	1.90444159210544	1.2144376357437	2.98648334915942	0.00501102473081428	446	39338	19	668021	64471928	16351	0.0151543086617367	human	U
ENST00000355653.8	glmmTMB_nbinom2	2.24669017669974	1.27564732849132	3.95690614274152	0.00506300706895535	222	21060	12	668021	64471928	16351	0.0152868570922565	human	U
ENST00000329251.5	glmmTMB_nbinom2	1.77199895634688	1.18736748934893	2.64448903095384	0.00509932993024681	629	53404	24	668021	64471928	16351	0.015371774307416	human	U
ENST00000237654.9	glmmTMB_nbinom2	2.42348880621865	1.30372456339084	4.50501444767698	0.00513524048973848	125	16270	10	668021	64471928	16351	0.0154551780389401	human	U
mRNA.UL114-1::TB40E-cloneBAC4:196682-197435	glmmTMB_nbinom2	1.8998059141109	1.21148158956678	2.97921366892702	0.00517862306802609	360	39434	19	668021	64471928	16351	0.0155607664303669	hcmv	U
ENST00000302763.12	glmmTMB_nbinom2	2.8736169710924	1.36973568148222	6.02866276186544	0.00523529166096848	75	9605	7	668021	64471928	16351	0.0157058749829054	human	U
ENST00000396386.7	glmmTMB_nbinom2	2.68048691394519	1.34027801658418	5.3608355930086	0.00530111596821971	98	11768	8	668021	64471928	16351	0.0158779431955463	human	U
ENST00000303151.5	glmmTMB_nbinom2	2.86050066015875	1.36348147626447	6.0011552552853	0.00543453899162878	99	9649	7	668021	64471928	16351	0.0162516118170717	human	U
ENST00000439977.7	glmmTMB_nbinom2	2.66711491538429	1.33359189634335	5.33409207972115	0.00553714823096056	99	11827	8	668021	64471928	16351	0.0165320906577246	human	U
ENST00000251453.8	glmmTMB_nbinom2	1.78090229304779	1.18311649491342	2.68072754544342	0.00567787692929234	599	50923	23	668021	64471928	16351	0.0169253088114835	human	U
ENST00000303204.9	glmmTMB_nbinom2	2.38017521770193	1.2804221152619	4.42450501239871	0.0061176465273147	180	16566	10	668021	64471928	16351	0.0182072813312938	human	U
ENST00000374550.8	glmmTMB_nbinom2	2.81269454853554	1.34069439392246	5.90086052363926	0.00622856331895725	107	9813	7	668021	64471928	16351	0.0185080130317668	human	U
ENST00000215565.3	glmmTMB_nbinom2	2.62887816168698	1.31447215848311	5.25762401614497	0.00627287705385822	149	11999	8	668021	64471928	16351	0.0186101969556711	human	U
ENST00000400000.7	glmmTMB_nbinom2	2.48056084102502	1.29043977263718	4.76828304311477	0.0064359515231072	115	14306	9	668021	64471928	16351	0.0190638374499621	human	U
ENST00000399312.3	glmmTMB_nbinom2	2.61886143519045	1.30943003380931	5.237725605526	0.00648351875887839	105	12044	8	668021	64471928	16351	0.0191744442790173	human	U
ENST00000272233.6	glmmTMB_nbinom2	2.47710276135848	1.28864165073694	4.76163259725523	0.00651791491821879	118	14326	9	668021	64471928	16351	0.0192458117663941	human	U
ENST00000551150.5	glmmTMB_nbinom2	2.61536920277458	1.30771829431044	5.23060363732892	0.00655588836607631	149	12061	8	668021	64471928	16351	0.0193275010792344	human	U
ENST00000299767.10	glmmTMB_nbinom2	2.01562369362825	1.21486627522493	3.34418606983176	0.00665907047463959	227	29343	15	668021	64471928	16351	0.0196008746310035	human	U
ENST00000313368.8	glmmTMB_nbinom2	3.02299822672159	1.35791511821935	6.72981555043391	0.00674356449077866	63	7826	6	668021	64471928	16351	0.019818469310674	human	U
ENST00000389912.7	glmmTMB_nbinom2	3.02144167438616	1.35721381711849	6.72636078160441	0.00676935472527697	64	7830	6	668021	64471928	16351	0.0198631300624324	human	U
ENST00000403564.5	glmmTMB_nbinom2	2.78263652708132	1.32636697877137	5.83780067340015	0.00678779640370037	105	9919	7	668021	64471928	16351	0.0198861222764659	human	U
ENST00000533498.1	glmmTMB_nbinom2	3.35312357039226	1.39551932187351	8.05681261598418	0.00682873030226559	81	5880	5	668021	64471928	16351	0.019974835127532	human	U
ENST00000466397.5	glmmTMB_nbinom2	2.35134675062163	1.26537783102933	4.36931279028451	0.00684103697389599	193	16789	10	668021	64471928	16351	0.0199796640592757	human	U
ENST00000588301.5	glmmTMB_nbinom2	2.77925969760654	1.32475475762681	5.83072785530317	0.00685390637375422	109	9931	7	668021	64471928	16351	0.0199861188970282	human	U
ENST00000311528.10	glmmTMB_nbinom2	1.62577479506085	1.1429726609671	2.31251697833151	0.00686554166854017	914	75185	31	668021	64471928	16351	0.0199889606032808	human	U
ENST00000225308.12	glmmTMB_nbinom2	3.34350399778805	1.39142101178343	8.03424620481772	0.00696631958540111	58	5896	5	668021	64471928	16351	0.0202509290273288	human	U
ENST00000357037.6	glmmTMB_nbinom2	2.59491128874126	1.29748591654529	5.18970149160905	0.00700967560256037	105	12156	8	668021	64471928	16351	0.0203454206730661	human	U
ENST00000419869.7	glmmTMB_nbinom2	2.17775039546946	1.23650910628208	3.83547259043434	0.00703683115892745	208	21727	12	668021	64471928	16351	0.0203926714420231	human	U
ENST00000394349.9	glmmTMB_nbinom2	2.3425595028441	1.26018637249514	4.35458210320106	0.00712280252098208	182	16832	10	668021	64471928	16351	0.0205938487477313	human	U
mRNA.US26-1::TB40E-cloneBAC4:19682-21494	glmmTMB_nbinom2	2.2514705994277	1.24661172848962	4.0663181199402	0.00712821751321472	128	19264	11	668021	64471928	16351	0.0205938487477313	hcmv	U
ENST00000369842.9	glmmTMB_nbinom2	3.32742284161035	1.38478045731349	7.99530547127288	0.00719274875640492	54	5925	5	668021	64471928	16351	0.0207483137203988	human	U
ENST00000328434.8	glmmTMB_nbinom2	3.32431341610056	1.38343097805804	7.98815399086905	0.00724055565886983	66	5930	5	668021	64471928	16351	0.0208541349621827	human	U
mRNA.UL55-1::TB40E-cloneBAC4:114532-117256	glmmTMB_nbinom2	2.0479212421572	1.21254244146493	3.45883267311595	0.00734763156083885	228	26949	14	668021	64471928	16351	0.0211300754241915	hcmv	U
ENST00000373616.9	glmmTMB_nbinom2	3.31452918960621	1.3794095630108	7.96435231663355	0.00738214760105591	56	5948	5	668021	64471928	16351	0.0211968250413167	human	U
ENST00000570382.2	glmmTMB_nbinom2	2.98297524089528	1.3399369180628	6.64071656496984	0.00743714862938348	71	7931	6	668021	64471928	16351	0.0213221004282783	human	U
ENST00000435275.5	glmmTMB_nbinom2	2.97697143115135	1.3372403925062	6.62734909262045	0.0075473655105916	94	7947	6	668021	64471928	16351	0.0216050539425332	human	U
ENST00000251047.6	glmmTMB_nbinom2	2.74227244203343	1.30712711253875	5.75311924463893	0.00762070107290686	79	10065	7	668021	64471928	16351	0.0217817294385676	human	U
ENST00000236957.9	glmmTMB_nbinom2	2.32294712384814	1.24963334652608	4.31813327900957	0.00771119201992809	211	16974	10	668021	64471928	16351	0.0219836358882437	human	U
ENST00000376327.6	glmmTMB_nbinom2	2.32282539555425	1.249570402252	4.31789822206727	0.00771479062104764	195	16975	10	668021	64471928	16351	0.0219836358882437	human	U
ENST00000382361.8	glmmTMB_nbinom2	2.56184868022215	1.28095845996141	5.12356088467825	0.00781089979799239	107	12313	8	668021	64471928	16351	0.0222085927662836	human	U
ENST00000612399.4	glmmTMB_nbinom2	3.28584035016116	1.36747684141704	7.89537817368747	0.00782162342800101	57	6000	5	668021	64471928	16351	0.0222085927662836	human	U
ENST00000304786.12	glmmTMB_nbinom2	2.9620357908426	1.3305265378285	6.59412328637333	0.00782926923654051	76	7987	6	668021	64471928	16351	0.0222085927662836	human	U
ENST00000252699.7	glmmTMB_nbinom2	3.28417469515452	1.36677935316089	7.89140061513907	0.00784820785951769	53	6003	5	668021	64471928	16351	0.0222286854027125	human	U
ENST00000303127.12	glmmTMB_nbinom2	2.73033667220708	1.30143785410831	5.72807861709732	0.00788651281870404	101	10109	7	668021	64471928	16351	0.0222717211780244	human	U
ENST00000215829.8	glmmTMB_nbinom2	2.31736451619034	1.24663266976682	4.30774712642704	0.00788715885984437	167	17015	10	668021	64471928	16351	0.0222717211780244	human	U
ENST00000646241.3	glmmTMB_nbinom2	2.95612618324196	1.32787424888497	6.58095600437063	0.00794354780697031	59	8003	6	668021	64471928	16351	0.0223901943681735	human	U
ENST00000570308.5	glmmTMB_nbinom2	2.42281409893779	1.26039933352575	4.6572764693483	0.00795299703957523	102	14647	9	668021	64471928	16351	0.0223901943681735	human	U
ENST00000370086.8	glmmTMB_nbinom2	1.9039092761323	1.18329294549928	3.0633754266262	0.00796553634635625	346	35207	17	668021	64471928	16351	0.0223918750366086	human	U
ENST00000330133.5	glmmTMB_nbinom2	3.26948041682164	1.36066603197659	7.85608073161932	0.00808474494106602	70	6030	5	668021	64471928	16351	0.0226929592282916	human	U
ENST00000395761.4	glmmTMB_nbinom2	0.154816013169206	0.0387159288653034	0.619073302283278	0.00833759957076043	364	50938	2	668021	64471928	16351	0.0233553592022033	human	U
ENST00000217652.8	glmmTMB_nbinom2	1.83215759205016	1.16834307886463	2.87312990750036	0.00834564835492063	390	40890	19	668021	64471928	16351	0.0233553592022033	human	U
ENST00000262061.7	glmmTMB_nbinom2	2.70733294233567	1.29102322539117	5.67739721214937	0.0083883256003242	91	10195	7	668021	64471928	16351	0.0234398070053769	human	U
ENST00000261735.4	glmmTMB_nbinom2	2.53813937425406	1.26910285134284	5.0761460951115	0.00844246061337163	105	12428	8	668021	64471928	16351	0.0235559726935592	human	U
ENST00000306024.4	glmmTMB_nbinom2	2.70332864544674	1.28856446552525	5.67141649549833	0.00852355999175758	105	10210	7	668021	64471928	16351	0.0237469167675267	human	U
ENST00000395240.7	glmmTMB_nbinom2	2.39738740037885	1.24718980856206	4.60833331706084	0.00872936989928396	122	14803	9	668021	64471928	16351	0.0242842263518656	human	U
ENST00000396153.7	glmmTMB_nbinom2	3.22878495022782	1.34372953427208	7.75829658344534	0.0087799195845755	58	6106	5	668021	64471928	16351	0.0243886655127097	human	U
ENST00000376901.9	glmmTMB_nbinom2	3.21928489061249	1.33977407690669	7.73547972420405	0.00895113404318326	65	6124	5	668021	64471928	16351	0.024796200664032	human	U
ENST00000220584.9	glmmTMB_nbinom2	3.21863610241377	1.33967312944118	7.73294479981294	0.0089530815197598	58	6127	5	668021	64471928	16351	0.024796200664032	human	U
ENST00000350997.12	glmmTMB_nbinom2	3.21195489483257	1.33672590427904	7.71785316152985	0.00908540134515527	51	6138	5	668021	64471928	16351	0.0251255568173542	human	U
ENST00000392882.7	glmmTMB_nbinom2	2.89925799737608	1.30233087813265	6.45434818177829	0.00913683163129829	76	8160	6	668021	64471928	16351	0.0252305733559415	human	U
ENST00000358435.9	glmmTMB_nbinom2	1.95941495336325	1.18099036650816	3.25092148788243	0.00921555051639974	325	30185	15	668021	64471928	16351	0.0253783849121155	human	U
ENST00000262584.7	glmmTMB_nbinom2	1.81796846739013	1.15929393368928	2.8508812583079	0.00921742940008034	519	41209	19	668021	64471928	16351	0.0253783849121155	human	U
ENST00000256682.9	glmmTMB_nbinom2	2.89430999940777	1.30011138156089	6.44331746608859	0.00924885180197463	74	8174	6	668021	64471928	16351	0.025427561772291	human	U
ENST00000393099.4	glmmTMB_nbinom2	2.2756359150304	1.22418451953623	4.23017832290353	0.00933820227602478	204	17327	10	668021	64471928	16351	0.0256356211823521	human	U
ENST00000300408.8	glmmTMB_nbinom2	3.19736947930469	1.33065587528247	7.68280648444809	0.00935916043302107	68	6166	5	668021	64471928	16351	0.0256555932922727	human	U
ENST00000356487.11	glmmTMB_nbinom2	2.66882980350896	1.2722577529813	5.59843514681443	0.00940420972269862	96	10345	7	668021	64471928	16351	0.0257414499708904	human	U
ENST00000233627.14	glmmTMB_nbinom2	2.88511904002861	1.29598041398379	6.42286857526516	0.00946127747570482	84	8200	6	668021	64471928	16351	0.0258599056369483	human	U
ENST00000325551.9	glmmTMB_nbinom2	3.18702135677888	1.32634736474616	7.65795250817162	0.00955872873527329	50	6186	5	668021	64471928	16351	0.0260882334477983	human	U
ENST00000248958.5	glmmTMB_nbinom2	2.26700102739733	1.21953940864213	4.21412676113749	0.0096703360083079	175	17393	10	668021	64471928	16351	0.0263544767668275	human	U
ENST00000538426.6	glmmTMB_nbinom2	3.17318259102664	1.32059006630772	7.62468839717005	0.00983230343273841	56	6213	5	668021	64471928	16351	0.0267569941021546	human	U
ENST00000265758.7	glmmTMB_nbinom2	2.86801027006363	1.28830039709175	6.38475539381879	0.00986952405634356	89	8249	6	668021	64471928	16351	0.0268193588487597	human	U
ENST00000598742.6	glmmTMB_nbinom2	1.50412315493233	1.10288922040412	2.0513270266388	0.00992040492305413	1432	104858	40	668021	64471928	16351	0.0269186095958415	human	U
ENST00000222008.11	glmmTMB_nbinom2	1.98997439970276	1.17830260319286	3.36076496881355	0.0100642706036773	247	27740	14	668021	64471928	16351	0.0272695193379985	human	U
ENST00000265462.9	glmmTMB_nbinom2	2.2531958980249	1.21212216062537	4.18843242025782	0.0102251364921504	187	17500	10	668021	64471928	16351	0.0276654125869869	human	U
ENST00000322088.11	glmmTMB_nbinom2	2.25285849960147	1.21192734585364	4.18785122440791	0.0102404535568324	148	17502	10	668021	64471928	16351	0.0276669314395689	human	U
ENST00000329399.7	glmmTMB_nbinom2	2.35246855036979	1.22380434333618	4.52205314567893	0.0102970674342194	153	15085	9	668021	64471928	16351	0.0277798581858438	human	U
ENST00000265896.10	glmmTMB_nbinom2	3.1498617505545	1.31088460977437	7.56865171322282	0.0103122275879732	50	6259	5	668021	64471928	16351	0.0277807855279451	human	U
ENST00000261712.8	glmmTMB_nbinom2	3.14634224955085	1.30941977888274	7.56019552397128	0.0103867636398999	59	6266	5	668021	64471928	16351	0.0279414373383248	human	U
ENST00000335181.10	glmmTMB_nbinom2	1.74926628095671	1.14022270524401	2.68362707357004	0.0104394915678111	493	47336	21	668021	64471928	16351	0.0280430468333035	human	U
ENST00000222308.8	glmmTMB_nbinom2	3.59596456952124	1.34946458734197	9.58229012198243	0.010488168580731	55	4386	4	668021	64471928	16351	0.028133499411832	human	U
ENST00000438607.2	glmmTMB_nbinom2	2.4698836085639	1.23492552012368	4.93983235461981	0.0105696803199952	122	12770	8	668021	64471928	16351	0.0283116437142728	human	U
ENST00000374050.4	glmmTMB_nbinom2	2.62666338859994	1.25202112775061	5.51057837930161	0.0106342379290255	100	10508	7	668021	64471928	16351	0.0284439316931852	human	U
ENST00000579374.5	glmmTMB_nbinom2	2.83600817690613	1.27392015994952	6.31353724694734	0.0106838122821375	104	8342	6	668021	64471928	16351	0.0285358234031451	human	U
ENST00000331523.7	glmmTMB_nbinom2	2.24110263841112	1.20560740571135	4.16598389500586	0.0107390571836405	180	17594	10	668021	64471928	16351	0.0286310286120287	human	U
ENST00000326932.8	glmmTMB_nbinom2	2.62292046302121	1.25023725128197	5.50272498142336	0.0107499968761964	88	10523	7	668021	64471928	16351	0.0286310286120287	human	U
ENST00000237530.11	glmmTMB_nbinom2	1.85640064188832	1.15376588418637	2.98693468964341	0.0107911352679916	264	36108	17	668021	64471928	16351	0.0286779309528594	human	U
ENST00000483063.2	glmmTMB_nbinom2	3.1273761822812	1.30152657466192	7.51462319395233	0.0107981969347833	71	6304	5	668021	64471928	16351	0.0286779309528594	human	U
ENST00000265866.12	glmmTMB_nbinom2	2.83047398894389	1.27147615992237	6.30100921638758	0.0108281826236223	64	8359	6	668021	64471928	16351	0.0287168916821665	human	U
ENST00000260247.10	glmmTMB_nbinom2	2.82854243739005	1.27056548349942	6.29692245226183	0.010883548716097	72	8364	6	668021	64471928	16351	0.0288229574049179	human	U
ENST00000588234.6	glmmTMB_nbinom2	2.15496909574238	1.19318600535341	3.89200994880028	0.0109098409727723	232	20127	11	668021	64471928	16351	0.0288363515462422	human	U
ENST00000360079.8	glmmTMB_nbinom2	2.82720855926362	1.26996960481472	6.29393664798743	0.0109193651188437	77	8368	6	668021	64471928	16351	0.0288363515462422	human	U
ENST00000238609.4	glmmTMB_nbinom2	3.1166789989063	1.29710736307096	7.48873089366015	0.0110354237003895	72	6326	5	668021	64471928	16351	0.0290914366373484	human	U
ENST00000372661.6	glmmTMB_nbinom2	2.45592402542826	1.2279926700195	4.91172542469652	0.011062255783792	109	12844	8	668021	64471928	16351	0.0290914366373484	human	U
ENST00000368097.9	glmmTMB_nbinom2	1.79179783516667	1.14260596914925	2.80983958494321	0.011062503638629	426	41811	19	668021	64471928	16351	0.0290914366373484	human	U
ENST00000372921.10	glmmTMB_nbinom2	2.81907362790719	1.26630654619486	6.27587067558194	0.0111427611269399	59	8392	6	668021	64471928	16351	0.029261452539233	human	U
ENST00000314940.7	glmmTMB_nbinom2	2.81774464044165	1.26571210609981	6.27289951678123	0.0111793831056554	77	8396	6	668021	64471928	16351	0.0293165640882573	human	U
ENST00000262570.10	glmmTMB_nbinom2	3.10812232876544	1.29350894933957	7.46838621835793	0.0112336607679889	63	6343	5	668021	64471928	16351	0.0294177568994122	human	U
ENST00000368305.9	glmmTMB_nbinom2	2.79877748420099	1.25719807847989	6.23064538528539	0.0117183278116205	85	8453	6	668021	64471928	16351	0.030621911726822	human	U
ENST00000392132.7	glmmTMB_nbinom2	3.08722889185752	1.28482026051518	7.41814440791748	0.011726150730591	66	6386	5	668021	64471928	16351	0.030621911726822	human	U
ENST00000601048.6	glmmTMB_nbinom2	2.79777412270389	1.25674555943081	6.22842068780946	0.0117477512042606	75	8456	6	668021	64471928	16351	0.0306356516105544	human	U
ENST00000576930.5	glmmTMB_nbinom2	2.790187951619	1.2533384177673	6.21152969939941	0.0119714786602319	67	8479	6	668021	64471928	16351	0.0311757256776873	human	U
ENST00000644185.1	glmmTMB_nbinom2	2.78722620274402	1.25200737489916	6.20493941250828	0.0120600852220436	96	8488	6	668021	64471928	16351	0.0313333814050713	human	U
ENST00000300289.10	glmmTMB_nbinom2	2.0066922067651	1.16494686092631	3.45665003937591	0.0120654407330461	202	25544	13	668021	64471928	16351	0.0313333814050713	human	U
ENST00000396603.6	glmmTMB_nbinom2	3.50713786615248	1.3161180927409	9.34567808165676	0.0120983274264423	52	4497	4	668021	64471928	16351	0.0313753304627653	human	U
ENST00000247866.9	glmmTMB_nbinom2	2.30824518309854	1.20079812945356	4.43704540722609	0.0121151559780488	150	15374	9	668021	64471928	16351	0.0313755766006097	human	U
ENST00000599539.5	glmmTMB_nbinom2	2.57904804551233	1.2293247641168	5.41068480454772	0.0122070309891298	114	10702	7	668021	64471928	16351	0.0315699077305081	human	U
ENST00000311481.11	glmmTMB_nbinom2	1.95211725103828	1.15588711068221	3.29682866655732	0.0123571003262189	255	28278	14	668021	64471928	16351	0.0319139987763917	human	U
ENST00000556230.2	glmmTMB_nbinom2	1.7497972803528	1.12859174253532	2.71293011186835	0.0123972518078308	602	45068	20	668021	64471928	16351	0.0319736549376655	human	U
ENST00000688851.1	glmmTMB_nbinom2	2.77253091780285	1.24540705077006	6.17222111069607	0.0125094788051792	67	8533	6	668021	64471928	16351	0.0322187812633392	human	U
ENST00000225698.8	glmmTMB_nbinom2	2.2974973766181	1.19520893789701	4.416377779817	0.0126034805930248	152	15446	9	668021	64471928	16351	0.0324163595499608	human	U
ENST00000645674.2	glmmTMB_nbinom2	1.72261791180464	1.12301790688711	2.64235543518226	0.0127213681458342	566	48068	21	668021	64471928	16351	0.0326747469499167	human	U
ENST00000393346.8	glmmTMB_nbinom2	3.04572656401854	1.26732352607844	7.31971758740476	0.0127916619094618	52	6473	5	668021	64471928	16351	0.0328103503149669	human	U
ENST00000321562.9	glmmTMB_nbinom2	2.41106066536489	1.20556065851252	4.82200003046083	0.0128249411367228	103	13083	8	668021	64471928	16351	0.0328507713543104	human	U
ENST00000331825.11	glmmTMB_nbinom2	2.07602244044478	1.16769904717309	3.69090750194938	0.0128450147771853	1608	145232	69	668021	64471928	16351	0.032857302465515	human	U
ENST00000532097.6	glmmTMB_nbinom2	2.75959437524588	1.23959586634789	6.14342248359146	0.0129194339692245	80	8573	6	668021	64471928	16351	0.0330026412701579	human	U
ENST00000284727.9	glmmTMB_nbinom2	1.90005633205232	1.14521339692661	3.1524378553908	0.0129600577458577	332	31128	15	668021	64471928	16351	0.0330613718006574	human	U
ENST00000377351.8	glmmTMB_nbinom2	3.03727930105586	1.26403080906112	7.29813346834044	0.0129986111082958	56	6491	5	668021	64471928	16351	0.0331146682446395	human	U
ENST00000281828.8	glmmTMB_nbinom2	3.03587829353945	1.26344813201357	7.29476484206399	0.0130362782409775	58	6494	5	668021	64471928	16351	0.0331655654027581	human	U
ENST00000339083.12	glmmTMB_nbinom2	2.28756430268951	1.19003981749785	4.39729020995451	0.013072763272018	157	15513	9	668021	64471928	16351	0.033213321321184	human	U
ENST00000342669.8	glmmTMB_nbinom2	2.75284694597121	1.23656420036764	6.12840506436298	0.0131387867741259	91	8594	6	668021	64471928	16351	0.0333358933714289	human	U
ENST00000374358.5	glmmTMB_nbinom2	2.40005166466331	1.20005566787909	4.79998399010392	0.0132993281311717	126	13143	8	668021	64471928	16351	0.0336976219539823	human	U
ENST00000398752.11	glmmTMB_nbinom2	2.39912860341371	1.19959230762409	4.79814518577382	0.0133400991376797	128	13148	8	668021	64471928	16351	0.0337553115831976	human	U
ENST00000647248.2	glmmTMB_nbinom2	1.59598528214665	1.10161347276778	2.31221665656379	0.0134503901373526	787	69176	28	668021	64471928	16351	0.0339885195519354	human	U
ENST00000456936.4	glmmTMB_nbinom2	2.54158893325509	1.21143953330353	5.33223006849509	0.013612930759999	85	10859	7	668021	64471928	16351	0.0343529544750985	human	U
ENST00000300291.10	glmmTMB_nbinom2	2.73755770692287	1.22969650180344	6.09436734002409	0.0136499537695996	74	8642	6	668021	64471928	16351	0.0344000851048376	human	U
ENST00000413699.7	glmmTMB_nbinom2	2.17941353822202	1.17242148677446	4.05131040685126	0.0137842300943156	185	18092	10	668021	64471928	16351	0.0346918542642171	human	U
ENST00000370509.5	glmmTMB_nbinom2	2.73281436116183	1.22756590401744	6.08380723847983	0.0138126622173969	70	8657	6	668021	64471928	16351	0.0347168118734842	human	U
ENST00000409293.6	glmmTMB_nbinom2	3.00446061989871	1.2503806432685	7.21922853262192	0.0139116636520579	73	6562	5	668021	64471928	16351	0.0349188344680169	human	U
mRNA.UL141-1::TB40E-cloneBAC4:217554-217767	glmmTMB_nbinom2	1.44131738847196	1.07571076033375	1.93118437679949	0.0143306241962902	1181	123106	45	668021	64471928	16351	0.0359223534332141	hcmv	U
ENST00000373218.5	glmmTMB_nbinom2	2.9871603533089	1.24318029984924	7.17766117872255	0.0144201060209237	55	6600	5	668021	64471928	16351	0.0360700046739889	human	U
ENST00000540494.5	glmmTMB_nbinom2	2.98667011998128	1.2430518278689	7.176047052585	0.0144280018695956	51	6602	5	668021	64471928	16351	0.0360700046739889	human	U
ENST00000299299.4	glmmTMB_nbinom2	2.98394289979275	1.24183177789753	7.16998500738823	0.0145176345105802	73	6607	5	668021	64471928	16351	0.0362010893601525	human	U
ENST00000326974.9	glmmTMB_nbinom2	3.39474474296707	1.27395571994731	9.04606941156416	0.0145190502393785	50	4646	4	668021	64471928	16351	0.0362010893601525	human	U
ENST00000381346.9	glmmTMB_nbinom2	2.98168805401913	1.24089357373753	7.16456579326346	0.0145857703220588	60	6612	5	668021	64471928	16351	0.0363191492083136	human	U
ENST00000303927.4	glmmTMB_nbinom2	3.38963862840817	1.27203971358259	9.03246172938834	0.0146406285097809	54	4653	4	668021	64471928	16351	0.0364073984825453	human	U
ENST00000303436.11	glmmTMB_nbinom2	2.08655265252575	1.15530527939764	3.76844289505214	0.0147439729777882	193	20787	11	668021	64471928	16351	0.0366158269315933	human	U
ENST00000339995.11	glmmTMB_nbinom2	2.36764126273177	1.18385271914173	4.73515417783909	0.0148009372225318	108	13323	8	668021	64471928	16351	0.0367086736669936	human	U
ENST00000303904.8	glmmTMB_nbinom2	2.69698898693926	1.21147361934582	6.00405116505911	0.0151079109366264	96	8772	6	668021	64471928	16351	0.0373924601942139	human	U
ENST00000489459.5	glmmTMB_nbinom2	2.24810625494225	1.16950608628765	4.32146680788409	0.0151165252411809	156	15785	9	668021	64471928	16351	0.0373924601942139	human	U
ENST00000265087.9	glmmTMB_nbinom2	2.35701614981014	1.17853823968429	4.71391164359169	0.0153299139841794	109	13383	8	668021	64471928	16351	0.0378703408700083	human	U
ENST00000345358.12	glmmTMB_nbinom2	2.94736930805854	1.22661195424303	7.08209781262599	0.0156651964031298	65	6689	5	668021	64471928	16351	0.0386476884945635	human	U
ENST00000321394.12	glmmTMB_nbinom2	1.95450542724055	1.1346502404735	3.36675684616134	0.0157243311717256	240	26226	13	668021	64471928	16351	0.0387426030840807	human	U
ENST00000309352.4	glmmTMB_nbinom2	2.94429215265365	1.22533216169727	7.07469904990511	0.0157658945182912	63	6696	5	668021	64471928	16351	0.0387940317871338	human	U
mRNA.UL53-1::TB40E-cloneBAC4:109554-111813	glmmTMB_nbinom2	1.54056657258755	1.08306743637629	2.1913181809942	0.0162240422724844	737	79343	31	668021	64471928	16351	0.0398690422816622	hcmv	U
ENST00000392508.2	glmmTMB_nbinom2	2.92941825584045	1.21914218548806	7.03895855610627	0.0162626286448467	69	6730	5	668021	64471928	16351	0.0399115559019471	human	U
ENST00000219789.11	glmmTMB_nbinom2	2.92550528880619	1.21751350304862	7.02955751488798	0.0163960239754494	67	6739	5	668021	64471928	16351	0.0401863332731603	human	U
ENST00000395957.6	glmmTMB_nbinom2	2.66358740899382	1.19646970272018	5.92969288668206	0.0164281794480989	67	8882	6	668021	64471928	16351	0.0402125802417566	human	U
ENST00000225665.12	glmmTMB_nbinom2	2.91340035361978	1.21247585728368	7.00047062337996	0.0168158782106934	65	6767	5	668021	64471928	16351	0.0411079160952415	human	U
ENST00000644144.2	glmmTMB_nbinom2	2.90652886708031	1.2096162741693	6.98395866157862	0.0170591742964543	64	6783	5	668021	64471928	16351	0.041648374747203	human	U
ENST00000344746.8	glmmTMB_nbinom2	1.98544280930213	1.12732578203073	3.49675596162503	0.0175497475088608	255	23832	12	668021	64471928	16351	0.0427903466568453	human	U
ENST00000368811.8	glmmTMB_nbinom2	1.67896361103822	1.09439218365172	2.57578485053177	0.0176423794631049	454	49317	21	668021	64471928	16351	0.0429162824824967	human	U
ENST00000412770.7	glmmTMB_nbinom2	2.89033592194939	1.20287711438763	6.94505003195111	0.0176471753568026	61	6821	5	668021	64471928	16351	0.0429162824824967	human	U
ENST00000481195.6	glmmTMB_nbinom2	2.88771895423128	1.20177402745381	6.93884255120258	0.0177456756988218	61	6827	5	668021	64471928	16351	0.0430999247866463	human	U
ENST00000305218.9	glmmTMB_nbinom2	2.44993547290467	1.16778226923258	5.13981414133048	0.0177760939450415	98	11266	7	668021	64471928	16351	0.0431179510309869	human	U
ENST00000644393.1	glmmTMB_nbinom2	2.2037192298292	1.14616088812683	4.23708267680971	0.0178380337404254	212	16092	9	668021	64471928	16351	0.0432122910378523	human	U
ENST00000368706.9	glmmTMB_nbinom2	2.20193473557056	1.14548704859818	4.23271182825304	0.0179165481717242	165	16116	9	668021	64471928	16351	0.043346487512236	human	U
ENST00000592741.5	glmmTMB_nbinom2	2.44062116496713	1.16334270348783	5.12027251559395	0.0182663644233355	94	11309	7	668021	64471928	16351	0.0441358676465904	human	U
ENST00000373335.4	glmmTMB_nbinom2	2.43888309350745	1.16251198430227	5.11663606407163	0.0183596693805794	120	11317	7	668021	64471928	16351	0.0443042214782322	human	U
ENST00000372969.8	glmmTMB_nbinom2	2.87035613429205	1.19452557771873	6.89725234130394	0.0184059644892373	87	6868	5	668021	64471928	16351	0.0443588475801027	human	U
ENST00000448864.6	glmmTMB_nbinom2	2.30129837276187	1.15067793622661	4.60248174901431	0.0184311952143856	168	13707	8	668021	64471928	16351	0.0443626328972696	human	U
ENST00000401695.8	glmmTMB_nbinom2	2.61645510888013	1.1752982260345	5.82476616159204	0.0184959127714194	120	9042	6	668021	64471928	16351	0.0444613287774506	human	U
ENST00000379751.5	glmmTMB_nbinom2	2.43353355286027	1.15992884464543	5.10555934550191	0.0186535052201943	105	11341	7	668021	64471928	16351	0.0447827430062284	human	U
ENST00000355857.8	glmmTMB_nbinom2	2.18987685343799	1.13922033785274	4.2095110786579	0.0187286349688886	181	16205	9	668021	64471928	16351	0.0449056145353787	human	U
mRNA.UL95-1::TB40E-cloneBAC4:172090-174119	glmmTMB_nbinom2	2.85512936664614	1.18821686816535	6.86050157903565	0.0190005418747753	59	6905	5	668021	64471928	16351	0.0454993818840404	hcmv	U
ENST00000261070.7	glmmTMB_nbinom2	3.22866565119909	1.21163253108343	8.60350116046454	0.0190855926268597	52	4885	4	668021	64471928	16351	0.0456447527746962	human	U
ENST00000346798.8	glmmTMB_nbinom2	2.60292207343326	1.16921858919947	5.79464215070755	0.0191377839672207	72	9089	6	668021	64471928	16351	0.0457112674376291	human	U
ENST00000469257.2	glmmTMB_nbinom2	1.58136116873449	1.07637646725645	2.32326070111445	0.0195457428846607	620	64829	26	668021	64471928	16351	0.0465939105430896	human	U
ENST00000412716.8	glmmTMB_nbinom2	2.59433997868155	1.16536024096562	5.77555307653913	0.0195570173852862	74	9119	6	668021	64471928	16351	0.0465939105430896	human	U
ENST00000331835.10	glmmTMB_nbinom2	2.17657973406111	1.13230296802378	4.18395029644223	0.0196679840860449	150	16304	9	668021	64471928	16351	0.0467988200016932	human	U
ENST00000718301.1	glmmTMB_nbinom2	2.83383359952985	1.18019286017339	6.804491995185	0.0197706607553805	81	6957	5	668021	64471928	16351	0.0469835093996686	human	U
ENST00000259512.9	glmmTMB_nbinom2	2.41246148139752	1.14991995594787	5.06119610249689	0.0198338572738544	105	11441	7	668021	64471928	16351	0.0470740283398443	human	U
ENST00000403633.6	glmmTMB_nbinom2	2.27798306593986	1.13904020067291	4.55577146938548	0.0199065555147786	136	13848	8	668021	64471928	16351	0.0471649940220681	human	U
ENST00000361866.8	glmmTMB_nbinom2	1.78983177034328	1.09635062090746	2.92196465714462	0.0199224934749216	265	35248	16	668021	64471928	16351	0.0471649940220681	human	U
ENST00000514682.5	glmmTMB_nbinom2	2.01622219496522	1.11636244748167	3.64142662505418	0.0200761982775269	220	21512	11	668021	64471928	16351	0.0474689429638876	human	U
ENST00000397375.7	glmmTMB_nbinom2	3.19142016685874	1.19765404984994	8.50426104492265	0.0203057719287014	51	4942	4	668021	64471928	16351	0.0479358309823937	human	U
ENST00000368096.5	glmmTMB_nbinom2	2.01341306748643	1.1148068603769	3.63635381554304	0.0203247923365349	217	21542	11	668021	64471928	16351	0.0479358309823937	human	U
ENST00000356303.7	glmmTMB_nbinom2	2.26804357250219	1.13405084717301	4.53597090429555	0.0205756465931219	136	13908	8	668021	64471928	16351	0.0484665042237483	human	U
ENST00000620073.4	glmmTMB_nbinom2	2.082538724861	1.11908406612132	3.87546179222921	0.020611885384894	171	18867	10	668021	64471928	16351	0.0484909474236841	human	U
ENST00000371142.9	glmmTMB_nbinom2	2.81240790311123	1.17044559641166	6.75780082195343	0.0207869038691348	53	7010	5	668021	64471928	16351	0.048841409466952	human	U
ENST00000643579.2	glmmTMB_nbinom2	2.80161095539613	1.16595109272203	6.73186379290688	0.0212658698342255	67	7037	5	668021	64471928	16351	0.0499042627524066	human	U
